# Supplementary material for: 3β-Chloro-5α-cholestan-6-one
Source: Acta Crystallogr Sect E Struct Rep Online. 2012 Mar 28;68(Pt 4):o1211–2. doi: 10.1107/S1600536812012482 (PMC3344147; doi:10.1107/S1600536812012482)
Supplement: Supplementary file 2 [file e-68-o1211-Isup2.hkl]

# 
# h,k,l, Fc-squared, Fo-squared, sigma(Fo-squared) and status flag 
# 
data_I
_shelx_title ' ckr_0m in P2(1) (100K)' 
_shelx_refln_list_code          4 
_shelx_F_calc_maximum      290.47 
_exptl_crystal_F_000       928.00 
_reflns_d_resolution_high  0.7058 
 
loop_ 
 _symmetry_equiv_pos_as_xyz 
 'x, y, z' 
 '-x, y+1/2, -z' 
 
_cell_length_a     7.6603 
_cell_length_b    15.7249 
_cell_length_c    20.8434 
_cell_angle_alpha  90.000 
_cell_angle_beta   94.069 
_cell_angle_gamma  90.000 
 
_shelx_F_squared_multiplier     1.000 
 
loop_ 
 _refln_index_h 
 _refln_index_k 
 _refln_index_l 
 _refln_F_squared_calc 
 _refln_F_squared_meas 
 _refln_F_squared_sigma 
 _refln_observed_status 
   1 -22   0       74.94       71.28     26.72 o 
   1 -21   0        3.20      -16.47     19.51 o 
   2 -21   0        3.93        6.60     24.22 o 
   3 -21   0       38.97       63.46     25.13 o 
   1 -20   0      103.79      138.76     27.71 o 
   2 -20   0       26.62       15.18     23.08 o 
   3 -20   0       36.67       39.55     23.76 o 
   4 -20   0        4.85        1.67     19.96 o 
   1 -19   0        1.81      -17.99     17.99 o 
   2 -19   0        1.12      -12.68     20.04 o 
   3 -19   0       19.09       -5.16     21.33 o 
   4 -19   0       45.04       70.22     22.77 o 
   5 -19   0        1.82        0.68     12.53 o 
   1 -18   0        6.85       -3.87     17.31 o 
   2 -18   0      176.43      280.03     31.81 o 
   3 -18   0       53.89      107.72     24.90 o 
   4 -18   0       21.08       34.69     18.52 o 
   5 -18   0        4.67        0.23     14.12 o 
   6 -18   0       60.61       40.54     15.56 o 
   1 -17   0        0.52       -5.24     16.62 o 
   2 -17   0       61.37       44.18     20.34 o 
   3 -17   0       52.71       66.65     20.65 o 
   4 -17   0       40.21       47.29     18.60 o 
   5 -17   0       60.34       62.70     18.29 o 
   6 -17   0        5.20        3.57     13.28 o 
   0 -16   0       40.62       51.01     17.38 o 
   1 -16   0       25.32        9.03     16.24 o 
   2 -16   0       20.54       13.82     17.46 o 
   3 -16   0        1.00      -16.47     16.47 o 
   4 -16   0       73.44       71.05     18.29 o 
   5 -16   0       36.52       25.58     15.56 o 
   6 -16   0       11.35        7.97      8.96 o 
   7 -16   0       22.67        5.01     12.22 o 
   1 -15   0       42.19       36.74     16.55 o 
   2 -15   0       22.07       12.37     16.93 o 
   3 -15   0       15.08       16.40     16.47 o 
   4 -15   0       28.42       23.53     15.79 o 
   5 -15   0        1.87       -3.72      7.89 o 
   6 -15   0       26.56       28.24      9.19 o 
   7 -15   0       44.15       29.68     15.18 o 
   0 -14   0      615.60      748.40     44.03 o 
   1 -14   0      472.37      553.08     37.50 o 
   2 -14   0       24.76       34.39     16.70 o 
   3 -14   0       44.69       38.71      9.94 o 
   4 -14   0      110.86      127.61     13.97 o 
   5 -14   0       30.17       43.42     10.10 o 
   6 -14   0      294.52      286.26     31.12 o 
   7 -14   0       47.97       63.31     17.31 o 
   8 -14   0       44.65       63.46     18.52 o 
   1 -13   0       22.42       19.13      9.87 o 
   2 -13   0       42.03       50.78      9.56 o 
   3 -13   0        1.29       13.59      7.52 o 
   4 -13   0       45.75       41.22     10.02 o 
   5 -13   0       55.77       52.76     10.93 o 
   6 -13   0       54.41       21.18     12.30 o 
   7 -13   0       54.35       38.26     14.73 o 
   8 -13   0       28.28        4.63     12.45 o 
   0 -12   0     1247.09     1377.09     64.14 o 
   1 -12   0      738.68      802.30     24.44 o 
   2 -12   0      141.01      141.04     13.74 o 
   3 -12   0       48.87       40.99     10.02 o 
   4 -12   0       97.61       92.23     11.46 o 
   5 -12   0      233.36      220.60     16.02 o 
   6 -12   0      113.37       93.07     17.61 o 
   7 -12   0       70.45       65.21     16.02 o 
   8 -12   0       18.39       20.72     13.59 o 
   9 -12   0       12.47       25.43     12.90 o 
   1 -11   0      147.45      169.28     10.17 o 
   2 -11   0      123.06      140.81     12.22 o 
   3 -11   0       77.02       80.62     10.48 o 
   4 -11   0       13.42       13.36      6.83 o 
   5 -11   0      153.68      143.62     12.07 o 
   6 -11   0       91.73       76.82     15.79 o 
   7 -11   0       77.42       34.77     12.60 o 
   8 -11   0       33.63       44.03     14.88 o 
   9 -11   0        6.75        9.41     24.29 o 
   0 -10   0     5647.84     6378.14    166.70 o 
   1 -10   0      467.35      498.12     16.85 o 
   2 -10   0      107.11      100.88     10.48 o 
   3 -10   0       63.26       76.90     11.69 o 
   4 -10   0       16.58        4.25      6.38 o 
   5 -10   0        7.73       -0.76      5.39 o 
   6 -10   0     2331.63     2344.49     98.53 o 
   7 -10   0       22.02       14.65     10.78 o 
   8 -10   0       39.63       60.12     16.09 o 
   9 -10   0       92.08       91.32     16.40 o 
   1  -9   0       64.72      107.26      7.59 o 
   2  -9   0       54.22       53.90      6.07 o 
   3  -9   0      132.04      159.34     12.22 o 
   4  -9   0       66.41       72.11      9.26 o 
   5  -9   0       23.89       12.98      8.50 o 
   6  -9   0      186.39      180.51     21.86 o 
   7  -9   0      160.91      146.58     20.19 o 
   8  -9   0        4.82       -2.66      9.87 o 
   9  -9   0       32.06       27.63     11.54 o 
   0  -8   0    12158.03    12863.39    331.05 o 
   1  -8   0     3924.01     4471.20     96.63 o 
   2  -8   0      160.47      159.03     10.93 o 
   3  -8   0      611.52      593.39     22.17 o 
   4  -8   0      496.46      518.85     20.19 o 
   5  -8   0      614.62      540.33     32.19 o 
   6  -8   0      433.67      427.91     28.54 o 
   7  -8   0      216.14      227.81     23.46 o 
   8  -8   0       48.13       43.04     13.28 o 
   9  -8   0       33.75       27.94     10.55 o 
  10  -8   0       62.93       76.37     18.37 o 
   1  -7   0      186.59      237.45      9.79 o 
   2  -7   0       28.84       31.96      5.85 o 
   3  -7   0       94.58      105.44     12.22 o 
   4  -7   0      905.55      939.69     23.38 o 
   5  -7   0      173.80      201.85     18.60 o 
   6  -7   0      944.40      894.98     45.17 o 
   7  -7   0       63.41       92.00     15.26 o 
   8  -7   0       19.98       34.08      9.79 o 
   9  -7   0       12.15       17.38     10.02 o 
  10  -7   0        9.90       13.21     12.83 o 
   0  -6   0     5274.25     6096.66    155.69 o 
   1  -6   0    15848.72    17809.55    369.99 o 
   2  -6   0      454.66      467.68     17.38 o 
   3  -6   0     1126.70     1129.39     26.72 o 
   4  -6   0      347.04      364.90     22.01 o 
   5  -6   0      479.19      470.26     26.34 o 
   6  -6   0     1761.01     1873.77     76.97 o 
   7  -6   0      169.15      177.48     19.43 o 
   8  -6   0       99.72      116.07     13.21 o 
   9  -6   0       86.89      105.97     20.34 o 
  10  -6   0       33.87       26.19     12.45 o 
   1  -5   0     1570.93     1769.77     48.43 o 
   2  -5   0       83.98       83.27      6.53 o 
   3  -5   0       31.46       32.57      3.95 o 
   4  -5   0      261.93      229.55     16.32 o 
   5  -5   0       11.26       14.65      6.53 o 
   6  -5   0      493.85      513.53     29.38 o 
   7  -5   0      686.46      672.87     35.75 o 
   8  -5   0       71.25       79.17     11.77 o 
   9  -5   0       71.35       46.84     13.59 o 
  10  -5   0        5.85       -4.48     10.55 o 
   0  -4   0    84335.92    92471.63   2307.67 o 
   1  -4   0     2040.61     2385.71     62.55 o 
   2  -4   0     1678.70     1673.82     65.89 o 
   3  -4   0      498.01      534.71     24.52 o 
   4  -4   0       24.11       20.57      5.85 o 
   5  -4   0      263.81      220.29     15.94 o 
   6  -4   0     1236.46     1235.59     53.74 o 
   7  -4   0      352.51      377.96     24.06 o 
   8  -4   0       35.39       37.58      9.19 o 
   9  -4   0       78.24      101.42     15.87 o 
  10  -4   0      437.21      511.41     32.11 o 
   1  -3   0       55.81       58.22      4.71 o 
   2  -3   0     3687.72     3814.50    122.75 o 
   3  -3   0      147.62      157.59     11.23 o 
   4  -3   0       32.14       21.63      5.69 o 
   5  -3   0      179.74      179.07     13.97 o 
   6  -3   0      623.45      587.09     30.29 o 
   7  -3   0      324.03      362.32     17.23 o 
   8  -3   0      123.77      143.09     16.85 o 
   9  -3   0        5.74        3.26      9.26 o 
  10  -3   0        6.17       -1.44      9.26 o 
   0  -2   0     3846.13     3935.27    148.86 o 
   1  -2   0    79195.76    76880.03   2835.71 o 
   2  -2   0       11.10        3.04      3.34 o 
   3  -2   0     2229.74     2435.89     92.84 o 
   4  -2   0       39.64       44.10      4.55 o 
   5  -2   0     2288.28     2369.16     62.32 o 
   6  -2   0      962.30      951.16     39.93 o 
   7  -2   0      527.19      620.19     23.00 o 
   8  -2   0       37.14       35.98      9.72 o 
   9  -2   0       91.05       97.01     14.04 o 
  10  -2   0       12.36       25.89     10.10 o 
   1  -1   0     3389.35     3205.69    116.60 o 
   2  -1   0     1516.66     1308.54     48.28 o 
   3  -1   0      279.19      260.90      9.26 o 
   4  -1   0      360.85      314.65     11.31 o 
   5  -1   0      287.79      299.01     22.09 o 
   6  -1   0     1172.71     1161.96     36.51 o 
   7  -1   0     1715.38     1865.88     53.21 o 
   8  -1   0       24.76       27.56      8.35 o 
   9  -1   0       14.47       10.70      8.05 o 
  10  -1   0       58.72       84.94     12.22 o 
   2   0   0    25363.34    24668.36    613.43 o 
   3   0   0       10.58        0.46      2.51 o 
   4   0   0     5327.56     5705.65    144.15 o 
   5   0   0      152.84      152.05     10.63 o 
   6   0   0     6920.46     7265.91    151.90 o 
   7   0   0      295.34      310.32     18.14 o 
   8   0   0        0.28       -5.47      5.47 o 
   9   0   0        3.07        4.78      6.38 o 
   1   1   0     3385.65     3497.95    122.14 o 
   2   1   0     1507.71     1354.39     36.13 o 
   3   1   0      275.59      280.19     15.87 o 
   4   1   0      363.15      324.67     12.53 o 
   5   1   0      288.30      289.29     13.13 o 
   6   1   0     1172.93     1197.79     28.09 o 
   7   1   0     1713.71     1923.87     52.61 o 
   8   1   0       24.93       31.50      6.68 o 
   1   2   0    79211.45    83433.29   1451.03 o 
   2   2   0       11.05        5.77      4.18 o 
   3   2   0     2234.16     2340.62     74.09 o 
   4   2   0       38.74       45.47      6.83 o 
   5   2   0     2290.43     2336.07     64.37 o 
   6   2   0      969.86      895.74     43.65 o 
   7   2   0      527.43      638.18     35.22 o 
   1   3   0       54.86       59.51      3.26 o 
   2   3   0     3693.05     3742.46     96.18 o 
   3   3   0      143.57      144.69     12.45 o 
   4   3   0       32.01       22.62      4.63 o 
   5   3   0      175.96      172.24     14.95 o 
   6   3   0      624.15      679.55     34.92 o 
   7   3   0      324.90      313.89     25.13 o 
   0   4   0    84373.97    91057.88   3313.94 o 
   1   4   0     2037.91     2389.73     51.77 o 
   2   4   0     1664.18     1800.06     33.40 o 
   3   4   0      494.06      525.53     20.88 o 
   4   4   0       21.72       32.87      8.58 o 
   5   4   0      266.26      215.66     18.07 o 
   6   4   0     1236.30     1351.96     59.67 o 
   7   4   0      355.71      421.15     28.92 o 
   8   4   0       35.66       37.04     13.82 o 
   1   5   0     1571.04     1797.63     33.93 o 
   2   5   0       83.91       88.66      4.78 o 
   3   5   0       33.43       36.82      4.02 o 
   4   5   0      265.46      264.70     14.20 o 
   5   5   0       12.59        4.93      7.97 o 
   6   5   0      494.24      572.90     34.08 o 
   7   5   0      687.29      740.35     40.84 o 
   8   5   0       72.07      121.15     20.19 o 
   0   6   0     5277.76     6088.62    223.48 o 
   1   6   0    15864.41    17941.94    323.68 o 
   2   6   0      450.52      498.58     10.63 o 
   3   6   0     1126.51     1104.50     23.15 o 
   4   6   0      341.72      381.45     10.70 o 
   5   6   0      478.47      470.87     16.78 o 
   6   6   0     1771.10     1919.92     83.58 o 
   7   6   0      168.80      208.37     24.59 o 
   8   6   0       98.57       93.75     19.21 o 
   1   7   0      184.96      226.97      8.58 o 
   2   7   0       28.95       34.39      3.42 o 
   3   7   0       94.04      100.13      6.00 o 
   4   7   0      907.43      938.86     21.03 o 
   5   7   0      174.94      200.86      9.41 o 
   6   7   0      945.62      987.97     24.75 o 
   7   7   0       62.28       88.13     19.74 o 
   8   7   0       19.52       15.79     13.51 o 
   9   7   0       12.11       37.50     18.07 o 
   0   8   0    12178.29    13551.14    475.81 o 
   1   8   0     3929.31     4536.63     96.94 o 
   2   8   0      157.38      160.63      7.14 o 
   3   8   0      615.78      623.00     13.36 o 
   4   8   0      497.76      532.97     14.73 o 
   5   8   0      619.54      601.44     17.99 o 
   6   8   0      433.90      444.46     27.71 o 
   7   8   0      219.14      231.91     16.93 o 
   8   8   0       47.45       40.99     16.62 o 
   9   8   0       34.76       16.40     16.02 o 
   1   9   0       65.14      110.91      6.68 o 
   2   9   0       55.02       66.27      6.45 o 
   3   9   0      131.09      155.62      7.21 o 
   4   9   0       64.61       93.60      9.41 o 
   5   9   0       22.58        8.65     10.55 o 
   6   9   0      184.22      221.20     16.40 o 
   7   9   0      161.96      164.35     21.25 o 
   8   9   0        4.88       -1.75      8.88 o 
   9   9   0       31.59      -12.83     12.83 o 
   0  10   0     5656.80     6562.83    239.50 o 
   1  10   0      466.58      507.31     15.49 o 
   2  10   0      107.09      113.64      8.65 o 
   3  10   0       60.55       86.01     14.42 o 
   4  10   0       16.12       25.05     11.69 o 
   5  10   0        7.41       10.70      8.35 o 
   6  10   0     2342.10     2433.61    133.37 o 
   7  10   0       22.01       14.12      9.94 o 
   8  10   0       40.37       23.76     11.92 o 
   9  10   0       93.03       75.08     21.63 o 
   1  11   0      146.43      174.97     11.54 o 
   2  11   0      122.33      140.97     23.08 o 
   3  11   0       78.38       92.69     14.95 o 
   4  11   0       14.47       -0.61      8.96 o 
   5  11   0      155.92      186.89     24.75 o 
   6  11   0       91.18      110.30     20.65 o 
   7  11   0       76.50       70.07     13.13 o 
   8  11   0       32.59       22.32     12.22 o 
   9  11   0        6.71        5.92     17.46 o 
   0  12   0     1250.39     1418.23     61.26 o 
   1  12   0      740.47      825.45     23.08 o 
   2  12   0      138.36      158.12     11.77 o 
   3  12   0       49.28       58.38     14.12 o 
   4  12   0       97.19      124.80     19.81 o 
   5  12   0      234.91      280.72     30.29 o 
   6  12   0      114.37      187.19     27.48 o 
   7  12   0       71.59       74.39     21.18 o 
   8  12   0       18.86       10.63     16.47 o 
   9  12   0       12.88       28.09     18.14 o 
   1  13   0       22.67       31.73      6.07 o 
   2  13   0       42.84       48.35      7.74 o 
   3  13   0        1.32        0.68      9.41 o 
   4  13   0       44.95       72.11     17.16 o 
   5  13   0       55.33       81.60     18.22 o 
   6  13   0       53.61       83.20     20.95 o 
   7  13   0       54.99       78.34     21.18 o 
   8  13   0       28.47       15.03     16.40 o 
   0  14   0      618.24      763.28     40.00 o 
   1  14   0      474.01      508.30     17.91 o 
   2  14   0       24.02       57.08     14.50 o 
   3  14   0       44.27       48.81     15.41 o 
   4  14   0      108.40      124.04     21.41 o 
   5  14   0       30.22       38.33     15.41 o 
   6  14   0      297.17      257.94     32.79 o 
   7  14   0       47.54       17.69     16.47 o 
   8  14   0       44.16       71.20     22.55 o 
   1  15   0       41.86       49.34      7.29 o 
   2  15   0       21.41       24.67     11.54 o 
   3  15   0       15.31       32.34     14.27 o 
   4  15   0       27.47       13.82     13.36 o 
   5  15   0        2.03        6.76     13.59 o 
   6  15   0       25.59       54.12     18.29 o 
   7  15   0       43.99       34.16     17.99 o 
   0  16   0       41.38       57.84     13.89 o 
   1  16   0       24.34       33.78      6.98 o 
   2  16   0       20.08       23.46     13.28 o 
   3  16   0        1.24        6.00     12.98 o 
   4  16   0       73.49       95.04     20.72 o 
   5  16   0       36.74       36.82     17.08 o 
   6  16   0       11.58       27.33     15.18 o 
   7  16   0       23.06       25.58     18.14 o 
   1  17   0        0.50        4.25     11.54 o 
   2  17   0       61.87       66.27     18.45 o 
   3  17   0       51.82       21.33     14.88 o 
   4  17   0       40.29       17.91     14.73 o 
   5  17   0       58.94       76.97     21.63 o 
   6  17   0        5.12       -1.21     13.66 o 
   0  18   0       84.83      117.89     19.81 o 
   1  18   0        6.86       -2.43     10.32 o 
   2  18   0      177.62      237.14     29.38 o 
   3  18   0       53.39       36.36     16.40 o 
   4  18   0       20.57       12.60     14.88 o 
   5  18   0        4.72        5.47     13.36 o 
   6  18   0       61.36       53.21     21.86 o 
   1  19   0        1.77       -2.20      8.43 o 
   2  19   0        1.21        9.79     12.90 o 
   3  19   0       19.26       19.96     16.47 o 
   4  19   0       44.13       47.90     20.04 o 
   5  19   0        1.75      -12.22     13.59 o 
   0  20   0       22.13       16.78     19.13 o 
   1  20   0      103.98      137.78     24.59 o 
   2  20   0       26.39       39.40     17.61 o 
   3  20   0       37.21       13.97     16.09 o 
   4  20   0        4.79      -14.12     14.12 o 
   1  21   0        3.27       23.84     16.09 o 
   2  21   0        3.93       18.29     15.03 o 
   3  21   0       38.48       48.43     19.96 o 
   0  22   0       11.99        8.96     18.07 o 
   1  22   0       75.18       70.90     24.22 o 
  -1 -22   1       32.30       52.45     25.96 o 
   1 -22   1       33.72       18.37     23.38 o 
  -3 -21   1       99.57      140.89     28.77 o 
  -2 -21   1       54.24      116.45     28.69 o 
  -1 -21   1       74.78      120.85     27.25 o 
   1 -21   1       68.38      122.06     27.25 o 
   2 -21   1       80.98       80.31     28.01 o 
   3 -21   1       97.88      114.93     28.09 o 
  -4 -20   1       98.52       70.67     22.47 o 
  -3 -20   1       29.82       35.68     23.53 o 
  -2 -20   1      101.69       91.62     26.80 o 
  -1 -20   1       17.98       37.73     21.79 o 
   1 -20   1       23.53       62.40     23.68 o 
   2 -20   1       77.21       36.21     24.59 o 
   3 -20   1       28.03       45.01     24.14 o 
   4 -20   1       88.60       94.74     24.29 o 
  -5 -19   1        5.85        1.59     12.53 o 
  -4 -19   1       31.03       77.96     22.24 o 
  -3 -19   1      116.06       99.97     26.80 o 
  -2 -19   1       40.98       50.48     23.76 o 
  -1 -19   1       79.34       80.39     23.30 o 
   1 -19   1       78.45       41.98     21.41 o 
   2 -19   1       54.71       71.96     24.52 o 
   3 -19   1      141.98      105.59     27.18 o 
   4 -19   1       28.25      -18.37     18.37 o 
   5 -19   1        8.76      -10.32     12.37 o 
  -6 -18   1       13.09        6.00     13.97 o 
  -5 -18   1       23.82       36.29     16.02 o 
  -4 -18   1        8.36        9.49     17.69 o 
  -3 -18   1      156.63      177.93     28.09 o 
  -2 -18   1       26.33       39.32     19.96 o 
  -1 -18   1       23.47       17.31     18.98 o 
   1 -18   1       11.58       19.96     18.67 o 
   2 -18   1       44.90       29.00     20.50 o 
   3 -18   1      158.98      184.69     29.07 o 
   4 -18   1        5.66        0.08     17.16 o 
   5 -18   1       17.44       10.02     15.03 o 
   6 -18   1        9.35        7.59     14.27 o 
  -6 -17   1       31.77       42.05     14.12 o 
  -5 -17   1       20.67       11.92     15.87 o 
  -4 -17   1        6.51       -9.41     16.24 o 
  -3 -17   1       31.62       30.52     19.05 o 
  -2 -17   1       73.85       44.18     20.19 o 
  -1 -17   1       14.70       12.53     17.46 o 
   1 -17   1       13.27       23.38     17.91 o 
   2 -17   1      125.18      124.27     24.22 o 
   3 -17   1       13.64       13.06     18.37 o 
   4 -17   1       16.28       12.98     17.00 o 
   5 -17   1       20.58       30.59     16.55 o 
   6 -17   1       67.91       51.32     14.95 o 
  -7 -16   1        5.02       26.49     14.65 o 
  -6 -16   1       28.92       30.67     13.82 o 
  -5 -16   1       22.26       -1.67     14.35 o 
  -4 -16   1      101.95      124.95     20.80 o 
  -3 -16   1        6.98        3.26     17.23 o 
  -2 -16   1        5.70      -15.87     15.87 o 
  -1 -16   1       25.91       17.31     16.93 o 
   0 -16   1      358.04      412.27     24.52 o 
   1 -16   1       20.08       31.88     17.08 o 
   2 -16   1        8.06       11.99     17.16 o 
   3 -16   1        7.40      -15.49     17.08 o 
   4 -16   1      104.62      114.55     20.50 o 
   5 -16   1       12.98       16.70     14.65 o 
   6 -16   1       21.61       17.16      9.49 o 
   7 -16   1       13.31       26.11     14.42 o 
  -8 -15   1       18.70       31.73     20.80 o 
  -7 -15   1       11.96       14.57     13.74 o 
  -6 -15   1       30.70       34.99      9.41 o 
  -5 -15   1      130.55      130.72     18.98 o 
  -4 -15   1       29.03       46.31     16.24 o 
  -3 -15   1      252.32      261.51     27.63 o 
  -2 -15   1       63.86       81.30     19.58 o 
  -1 -15   1       10.32       -2.73     14.20 o 
   0 -15   1       37.45       42.74     10.93 o 
   1 -15   1       10.20       16.62     15.03 o 
   2 -15   1       68.00       56.33     18.22 o 
   3 -15   1      215.12      166.09     23.30 o 
   4 -15   1       13.97       20.27     15.41 o 
   5 -15   1      142.86      125.48     13.89 o 
   6 -15   1       37.87       36.36      9.26 o 
   7 -15   1       33.31       62.32     18.45 o 
  -8 -14   1        2.87       -1.44     17.38 o 
  -7 -14   1       32.90       22.85     13.74 o 
  -6 -14   1       11.39       -7.82     10.10 o 
  -5 -14   1       54.03       63.23     10.55 o 
  -4 -14   1       55.58       35.07      9.41 o 
  -3 -14   1      192.71      214.22     17.23 o 
  -2 -14   1      326.81      298.48     28.39 o 
  -1 -14   1       51.58       72.27     17.16 o 
   0 -14   1       19.97       19.21     10.32 o 
   1 -14   1       70.54       91.70     18.07 o 
   2 -14   1      412.07      387.98     33.17 o 
   3 -14   1      151.08      130.79     21.63 o 
   4 -14   1       30.37       19.51      8.96 o 
   5 -14   1       54.41       54.73     13.89 o 
   6 -14   1        0.01        5.54     11.54 o 
   7 -14   1       11.21       24.90     13.59 o 
   8 -14   1       13.42        8.96     13.89 o 
  -8 -13   1        4.10        3.57      9.79 o 
  -7 -13   1        5.42       -0.15     11.39 o 
  -6 -13   1       78.39      143.32     20.88 o 
  -5 -13   1      150.46      140.51     13.13 o 
  -4 -13   1       16.31        2.28      7.82 o 
  -3 -13   1      245.62      276.16     17.54 o 
  -2 -13   1       99.85      109.46     12.45 o 
  -1 -13   1      767.05      748.63     43.27 o 
   0 -13   1       18.56       18.90      9.94 o 
   1 -13   1      635.90      734.81     42.51 o 
   2 -13   1      111.44       90.03     12.68 o 
   3 -13   1      274.64      290.81     18.67 o 
   4 -13   1       15.91        9.72     15.03 o 
   5 -13   1       89.21       62.02      9.94 o 
   6 -13   1      307.30      294.68     27.33 o 
   7 -13   1        6.48        6.45     12.37 o 
   8 -13   1        7.33      -10.55     10.55 o 
  -9 -12   1        6.48       20.34     11.92 o 
  -8 -12   1       58.73       54.05     13.36 o 
  -7 -12   1       49.77       17.76     11.84 o 
  -6 -12   1       54.21       52.83     14.50 o 
  -5 -12   1      106.74       94.96     14.80 o 
  -4 -12   1      228.97      218.77     15.56 o 
  -3 -12   1      116.86       85.78     11.54 o 
  -2 -12   1      474.44      490.38     40.69 o 
  -1 -12   1       32.51       45.39      7.36 o 
   0 -12   1      472.49      603.34     25.89 o 
   1 -12   1       14.61       27.33      6.30 o 
   2 -12   1      425.99      469.58     21.48 o 
   3 -12   1      101.07       92.76     11.77 o 
   4 -12   1      121.02      100.58     11.46 o 
   5 -12   1      121.96       98.68     10.63 o 
   6 -12   1       34.14       33.40     13.13 o 
   7 -12   1       24.19       43.80     13.74 o 
   8 -12   1        8.78       26.80     14.57 o 
   9 -12   1        0.00        2.05     18.29 o 
  -9 -11   1      122.90      133.68     17.38 o 
  -8 -11   1       20.71       28.92     10.17 o 
  -7 -11   1       31.62       74.16     14.73 o 
  -6 -11   1      116.82      156.68     20.72 o 
  -5 -11   1       65.73      134.74     18.37 o 
  -4 -11   1      253.73      248.15     22.09 o 
  -3 -11   1      395.26      395.11     20.12 o 
  -2 -11   1      872.58      904.24     33.55 o 
  -1 -11   1       78.33       67.48      7.44 o 
   0 -11   1      200.63      195.55      8.81 o 
   1 -11   1      121.04      114.70      8.88 o 
   2 -11   1      839.82      827.04     32.87 o 
   3 -11   1      418.50      402.32     21.63 o 
   4 -11   1      133.53       58.38     11.84 o 
   5 -11   1      289.99      268.80     15.64 o 
   6 -11   1      192.22      242.99     26.34 o 
   7 -11   1      139.42      166.78     22.77 o 
   8 -11   1       33.88       45.17     15.64 o 
   9 -11   1       80.81      107.11     17.23 o 
  -9 -10   1       61.40       64.68     13.97 o 
  -8 -10   1       24.65       16.55     11.31 o 
  -7 -10   1       64.25       70.52     15.56 o 
  -6 -10   1       12.55       59.97     13.66 o 
  -5 -10   1       71.58       91.78      8.88 o 
  -4 -10   1      143.73      134.59     11.77 o 
  -3 -10   1      119.97      128.74     11.77 o 
  -2 -10   1      127.53      164.50     45.32 o 
  -1 -10   1      478.72      552.78     19.28 o 
   0 -10   1       39.10       46.68      5.01 o 
   1 -10   1      592.05      661.56     19.96 o 
   2 -10   1      259.68      275.25     16.17 o 
   3 -10   1       62.03       51.39      8.43 o 
   4 -10   1       77.40       52.00      8.43 o 
   5 -10   1      126.47      138.76     10.70 o 
   6 -10   1       79.21       50.78     13.66 o 
   7 -10   1        6.25       17.46     10.70 o 
   8 -10   1       18.08       20.80     12.15 o 
   9 -10   1       21.24       64.30     23.99 o 
  -9  -9   1       45.93       73.94     21.33 o 
  -8  -9   1        2.00       18.90      9.41 o 
  -7  -9   1       45.69       97.24     16.32 o 
  -6  -9   1      355.66      838.28     43.95 o 
  -5  -9   1       83.26      235.40     20.57 o 
  -4  -9   1      200.77      171.79     12.15 o 
  -3  -9   1       46.54       45.70     11.69 o 
  -2  -9   1      272.99      281.25     12.15 o 
  -1  -9   1      203.95      203.14     10.78 o 
   0  -9   1       76.06       78.79      6.07 o 
   1  -9   1       87.59       97.01     11.08 o 
   2  -9   1      306.99      311.99     12.68 o 
   3  -9   1      131.51      138.54     11.31 o 
   4  -9   1      201.08      186.44     23.91 o 
   5  -9   1      323.74      321.63     23.99 o 
   6  -9   1     1039.83      992.38     51.09 o 
   7  -9   1      146.17      132.62     19.28 o 
   8  -9   1       51.07       47.22     14.80 o 
   9  -9   1       49.43       94.96     14.73 o 
 -10  -8   1       26.62       22.92     13.44 o 
  -9  -8   1        4.07       -4.48     12.30 o 
  -8  -8   1       75.72       83.35     17.00 o 
  -7  -8   1       91.65       94.81     15.64 o 
  -6  -8   1      368.75      479.45     31.35 o 
  -5  -8   1      144.11      326.79     23.38 o 
  -4  -8   1      121.19      120.77      9.79 o 
  -3  -8   1       50.74       48.05      8.20 o 
  -2  -8   1      433.46      455.23     18.22 o 
  -1  -8   1     2028.56     2158.36     49.27 o 
   0  -8   1     4145.95     4844.22     88.82 o 
   1  -8   1     2080.68     2259.78     50.94 o 
   2  -8   1      332.07      377.50     16.55 o 
   3  -8   1      141.44      139.45     31.88 o 
   4  -8   1        3.20       31.88     12.83 o 
   5  -8   1      445.30      479.07     28.92 o 
   6  -8   1      425.24      504.27     30.74 o 
   7  -8   1      129.80      122.52     18.22 o 
   8  -8   1       25.08       31.35     12.83 o 
   9  -8   1        6.69       -0.53      9.34 o 
  10  -8   1        0.61       -0.61     12.30 o 
 -10  -7   1        8.73        1.37     11.69 o 
  -9  -7   1        6.49       16.70      9.72 o 
  -8  -7   1       24.94       57.08     10.86 o 
  -7  -7   1      146.48      250.12     21.25 o 
  -5  -7   1        1.44       -0.61      6.91 o 
  -4  -7   1      222.65      284.28     10.93 o 
  -3  -7   1       61.87       62.02     10.02 o 
  -2  -7   1     1895.86     1880.45     53.21 o 
  -1  -7   1      476.69      527.96     17.31 o 
   0  -7   1      920.77     1328.81     26.72 o 
   1  -7   1      360.16      423.58     15.49 o 
   2  -7   1     1935.30     1897.68     53.59 o 
   3  -7   1       40.02       32.11     10.48 o 
   4  -7   1      243.36      322.85     15.56 o 
   5  -7   1       32.03       22.09      8.96 o 
   6  -7   1      824.24      780.74     39.25 o 
   7  -7   1      268.48      315.03     24.29 o 
   8  -7   1       92.49       82.13     15.94 o 
   9  -7   1       60.68      106.73     31.88 o 
  10  -7   1       12.21       10.02     12.98 o 
 -10  -6   1       56.53       80.92     16.55 o 
  -9  -6   1       15.08       28.62      9.64 o 
  -8  -6   1       32.67       46.15     15.41 o 
  -7  -6   1       23.78       14.88      9.19 o 
  -6  -6   1      998.27     1340.50     56.86 o 
  -5  -6   1      211.34      267.51     19.28 o 
  -4  -6   1       48.71       44.33      8.81 o 
  -3  -6   1      236.30      327.93     11.08 o 
  -2  -6   1      633.81      754.40     33.86 o 
  -1  -6   1     1034.81     1274.31     50.78 o 
   0  -6   1     3652.06     3905.44     71.66 o 
   1  -6   1     1269.97     1472.05     32.87 o 
   2  -6   1     1002.10      998.22     29.07 o 
   3  -6   1      174.81      282.92     10.70 o 
   4  -6   1       41.94       57.16      9.79 o 
   5  -6   1      229.59      271.53     19.36 o 
   6  -6   1      949.23     1198.70     54.12 o 
   7  -6   1       22.68       19.21      9.26 o 
   8  -6   1       72.09       67.64     14.35 o 
   9  -6   1       22.38        8.96     11.08 o 
  10  -6   1        6.15       39.17     13.28 o 
 -10  -5   1       33.43       63.16     14.95 o 
  -9  -5   1       20.52       10.32     10.63 o 
  -8  -5   1       11.71       22.47      8.58 o 
  -7  -5   1       58.76       69.46     12.53 o 
  -6  -5   1      451.78      834.86     39.40 o 
  -5  -5   1      143.90      216.19     15.87 o 
  -4  -5   1      281.19      310.93     18.90 o 
  -3  -5   1      386.34      481.35     13.06 o 
  -2  -5   1      379.57      354.43     24.90 o 
  -1  -5   1     1212.37     1074.06     30.29 o 
   0  -5   1     2980.35     3299.90     60.58 o 
   1  -5   1     1084.48     1044.98     37.80 o 
   2  -5   1      444.91      427.30     15.33 o 
   3  -5   1      309.75      399.74     12.07 o 
   4  -5   1      304.29      372.34     21.18 o 
   5  -5   1      181.14      206.25     15.56 o 
   6  -5   1      847.41      930.74     44.33 o 
   7  -5   1       39.53       55.04     11.99 o 
   8  -5   1       41.36       39.09     11.39 o 
   9  -5   1        8.52       21.33     11.46 o 
  10  -5   1       94.11      116.45     18.60 o 
 -10  -4   1       67.24       87.22     16.55 o 
  -9  -4   1        6.61       -5.24      8.20 o 
  -8  -4   1      129.78      161.84     19.36 o 
  -7  -4   1      118.17      184.61     13.51 o 
  -6  -4   1      177.70      343.87     21.48 o 
  -5  -4   1      422.53      830.08     36.59 o 
  -4  -4   1       14.32       92.16      9.94 o 
  -3  -4   1      216.54      216.57     14.04 o 
  -2  -4   1      881.75      865.91     36.51 o 
  -1  -4   1     3638.52     3468.12    161.23 o 
   0  -4   1    23318.72    23454.70   1253.74 o 
   1  -4   1     4033.50     4100.98    140.81 o 
   2  -4   1      971.70     1011.20     39.63 o 
   3  -4   1       93.70      170.04     12.68 o 
   4  -4   1      209.34      229.55     14.73 o 
   5  -4   1     1035.81     1013.93     44.41 o 
   6  -4   1      417.23      460.47     25.43 o 
   7  -4   1      224.82      269.18     20.27 o 
   8  -4   1       52.57       79.63     10.93 o 
   9  -4   1        1.76        8.27     10.02 o 
  10  -4   1       25.83       45.24     12.98 o 
 -10  -3   1       48.07       83.96     14.42 o 
  -9  -3   1       10.35       65.59     13.13 o 
  -8  -3   1       38.58       40.38      8.96 o 
  -7  -3   1      440.56      757.21     73.56 o 
  -5  -3   1      279.09      562.34     25.81 o 
  -4  -3   1      340.85      568.87     26.04 o 
  -3  -3   1     1254.53     1393.56     53.67 o 
  -2  -3   1     1329.07     1657.73     36.59 o 
  -1  -3   1     3780.65     3635.88     93.98 o 
   0  -3   1    23664.32    20511.73   1992.72 o 
   1  -3   1     3074.56     3075.36    256.50 o 
   2  -3   1     1069.02     1436.22     39.85 o 
   3  -3   1      874.05     1310.36     50.86 o 
   4  -3   1      675.97      742.93     31.35 o 
   5  -3   1      675.58      707.33     23.46 o 
   6  -3   1     1741.89     1804.92     70.52 o 
   7  -3   1      834.65      989.64     44.79 o 
   8  -3   1        4.54        6.98      7.52 o 
   9  -3   1      136.61      147.57     17.84 o 
  10  -3   1      104.54      141.80     17.84 o 
 -10  -2   1        9.87        7.82      8.65 o 
  -9  -2   1       56.33       69.08     12.37 o 
  -8  -2   1        8.35        9.03      7.59 o 
  -7  -2   1       53.88      242.46     18.60 o 
  -6  -2   1     1971.29     2580.27     80.39 o 
  -5  -2   1      427.15      486.28     16.70 o 
  -4  -2   1      942.32      981.82     27.71 o 
  -3  -2   1      201.47      293.77     15.18 o 
  -2  -2   1      432.69      400.20     17.91 o 
  -1  -2   1     8080.53     7414.85    251.34 o 
   0  -2   1    10100.42     7458.57    191.52 o 
   1  -2   1     8536.82     7620.41    971.50 o 
   2  -2   1      164.32      317.76     15.03 o 
   3  -2   1      352.27      369.84     14.73 o 
   5  -2   1      268.91      439.37     19.96 o 
   6  -2   1     2220.52     2933.63    107.11 o 
   7  -2   1      435.52      482.64     19.43 o 
   8  -2   1       20.82       23.46      8.73 o 
   9  -2   1       14.51       20.57      9.41 o 
  10  -2   1        1.72       13.82      8.81 o 
 -10  -1   1       12.18       55.26     11.01 o 
  -9  -1   1       60.04       40.92      9.94 o 
  -8  -1   1       91.50      104.30     12.37 o 
  -7  -1   1      121.34      392.84     21.86 o 
  -4  -1   1      426.91      444.00     14.50 o 
  -3  -1   1      119.71      214.45      8.27 o 
  -2  -1   1     6836.15     7996.62    199.19 o 
  -1  -1   1     1714.97     1661.98     60.88 o 
   0  -1   1     4560.73     3100.25     81.38 o 
   1  -1   1     1934.74     2080.02    125.40 o 
   2  -1   1     4696.99     6883.32    238.97 o 
   3  -1   1      245.65      265.08      9.26 o 
   4  -1   1      238.41      337.27     11.84 o 
   5  -1   1      909.96      922.99     26.72 o 
   6  -1   1     1099.26     1169.55     34.24 o 
   7  -1   1      595.69      694.66     23.68 o 
   8  -1   1        2.38       34.01      8.73 o 
   9  -1   1       22.12       26.72      9.26 o 
  10  -1   1      106.18      158.96     16.32 o 
  -9   0   1       98.60      108.10     12.07 o 
  -8   0   1      174.00      186.21     14.42 o 
  -7   0   1      486.71      591.65     26.72 o 
  -6   0   1       60.91      107.34     11.54 o 
  -5   0   1      666.50     1004.45     39.78 o 
  -4   0   1        8.09       54.43     11.39 o 
  -3   0   1     2712.23     3625.86     75.68 o 
  -2   0   1     1068.47     1567.09     51.77 o 
   1   0   1      168.93      170.95      7.44 o 
   2   0   1     1222.21     1454.14     64.30 o 
   3   0   1     1738.07     3130.62     79.78 o 
   4   0   1       91.40      101.72      6.15 o 
   5   0   1     1191.13     1205.61     33.78 o 
   6   0   1      230.05      215.13      9.41 o 
   7   0   1      541.42      746.20     32.64 o 
   8   0   1       77.16      115.61     12.07 o 
   9   0   1       48.11       93.37     11.16 o 
  10   0   1        3.18       11.69      6.45 o 
  -8   1   1       92.54       95.42      9.56 o 
  -7   1   1      122.73      377.73     32.11 o 
  -4   1   1      424.71      446.43     15.71 o 
  -3   1   1      132.95      213.84      9.26 o 
  -2   1   1     6864.72     7950.77    203.74 o 
   0   1   1     4560.82     3208.43     79.17 o 
   1   1   1     1889.38     1996.44     51.47 o 
   3   1   1      232.49      242.46     14.65 o 
   4   1   1      240.98      333.47     11.39 o 
   5   1   1      890.23      911.08     26.19 o 
   6   1   1     1116.50     1184.96     39.63 o 
   7   1   1      584.82      666.11     22.39 o 
   8   1   1        3.21       34.92      6.91 o 
  -7   2   1       60.12      301.67     23.08 o 
  -6   2   1     1967.18     2795.09    106.35 o 
  -5   2   1      442.31      494.56     28.54 o 
  -4   2   1      944.39      974.92     28.77 o 
  -3   2   1      213.42      312.60     11.23 o 
  -2   2   1      437.43      422.21     19.96 o 
  -1   2   1     8110.01     7250.35    352.00 o 
   0   2   1    10104.43     7430.10    190.61 o 
   1   2   1     8505.04     7576.46    285.88 o 
   3   2   1      341.59      404.53     20.34 o 
   5   2   1      261.44      430.11     20.88 o 
   6   2   1     2223.11     2851.12    114.25 o 
   7   2   1      432.02      437.85     27.86 o 
  -8   3   1       38.00       31.65     13.82 o 
  -7   3   1      437.57      853.08     42.66 o 
  -5   3   1      274.39      518.47     45.32 o 
  -4   3   1      358.26      621.25     30.21 o 
  -3   3   1     1244.11     1430.08     99.52 o 
  -2   3   1     1350.31     1752.39     95.34 o 
  -1   3   1     3735.03     3720.21    129.05 o 
   0   3   1    23645.46    22835.81   1414.44 o 
   1   3   1     3113.93     3298.08    116.22 o 
   2   3   1     1061.47     1538.10     32.87 o 
   3   3   1      880.13     1337.24     54.50 o 
   4   3   1      664.25      677.12     33.55 o 
   5   3   1      680.35      705.89     22.55 o 
   6   3   1     1720.96     1786.63     76.21 o 
   7   3   1      837.12     1028.81     49.72 o 
  -8   4   1      126.80      156.07     22.09 o 
  -7   4   1      116.31      214.37     23.15 o 
  -6   4   1      189.52      352.91     25.43 o 
  -5   4   1      419.92      836.99     41.14 o 
  -3   4   1      220.22      241.93     14.65 o 
  -2   4   1      887.77      928.23     20.95 o 
  -1   4   1     3623.61     3986.81     96.94 o 
   0   4   1    23319.20    24694.32    602.35 o 
   1   4   1     4054.59     3986.74    127.98 o 
   2   4   1      970.18      974.39     19.66 o 
   3   4   1       85.87      163.59      8.81 o 
   4   4   1      200.63      187.73     15.94 o 
   5   4   1     1033.12     1121.88     49.80 o 
   6   4   1      409.15      425.33     27.94 o 
   7   4   1      227.70      262.19     23.15 o 
   8   4   1       53.58       78.26     16.32 o 
  -8   5   1       11.76       10.10     12.75 o 
  -7   5   1       57.37       82.36     16.47 o 
  -6   5   1      448.30      816.64     43.50 o 
  -5   5   1      145.62      201.39     19.13 o 
  -4   5   1      274.34      334.61     13.06 o 
  -3   5   1      380.30      448.86     11.31 o 
  -2   5   1      388.93      387.75      8.50 o 
  -1   5   1     1208.73     1038.00     45.70 o 
   0   5   1     2974.19     3323.28     86.92 o 
   1   5   1     1082.54      907.05     48.66 o 
   2   5   1      434.53      409.76     10.55 o 
   3   5   1      310.39      422.44     10.70 o 
   4   5   1      311.92      379.17     12.37 o 
   5   5   1      176.30      202.45     18.37 o 
   6   5   1      849.76     1031.09     49.42 o 
   7   5   1       38.17       57.01     15.11 o 
   8   5   1       42.97       37.65     14.04 o 
  -9   6   1       14.26       23.46     15.64 o 
  -8   6   1       31.57       57.24     16.40 o 
  -7   6   1       22.67       42.97     13.89 o 
  -6   6   1      990.19     1243.11     60.80 o 
  -5   6   1      215.13      294.00     10.40 o 
  -4   6   1       50.22       61.56      4.71 o 
  -3   6   1      232.90      313.05      9.64 o 
  -2   6   1      645.17      788.10     31.88 o 
  -1   6   1     1045.77     1304.37     50.71 o 
   0   6   1     3655.49     3951.06    102.93 o 
   1   6   1     1259.71     1405.40     28.01 o 
   2   6   1      986.62      939.16     17.69 o 
   3   6   1      182.42      299.62      9.34 o 
   4   6   1       39.45       38.64      4.10 o 
   5   6   1      229.60      280.72     12.07 o 
   6   6   1      955.82     1278.41     59.59 o 
   7   6   1       21.28       24.97     12.83 o 
   8   6   1       71.68       65.66     17.08 o 
  -9   7   1        6.05       23.61     16.17 o 
  -8   7   1       25.71       68.40     17.76 o 
  -7   7   1      146.55      198.13     15.56 o 
  -5   7   1        1.65       12.75      4.86 o 
  -4   7   1      228.54      305.99     10.48 o 
  -3   7   1       65.16       75.83      4.40 o 
  -2   7   1     1916.01     1942.85     42.66 o 
  -1   7   1      466.18      518.70     15.33 o 
   0   7   1      906.04     1300.57     37.88 o 
   1   7   1      367.15      407.79     33.86 o 
   2   7   1     1926.36     1960.76     37.80 o 
   3   7   1       36.95       34.84      4.18 o 
   4   7   1      241.98      310.25     10.63 o 
   5   7   1       31.80       37.50      7.14 o 
   6   7   1      814.41      765.86     20.80 o 
   7   7   1      270.49      327.02     17.84 o 
   8   7   1       92.33      110.75     20.57 o 
   9   7   1       58.37       80.39     21.41 o 
  -9   8   1        4.33        6.60     15.79 o 
  -8   8   1       77.66      127.15     22.70 o 
  -7   8   1       89.16       98.08     36.74 o 
  -6   8   1      381.99      524.24     20.42 o 
  -5   8   1      142.22      316.55     14.57 o 
  -4   8   1      116.60      111.89      7.21 o 
  -3   8   1       50.80       63.23     16.32 o 
  -2   8   1      423.51      423.20     15.79 o 
  -1   8   1     2015.90     2217.80     49.11 o 
   0   8   1     4149.11     4821.07    181.05 o 
   1   8   1     2100.34     2266.15     43.80 o 
   2   8   1      343.17      384.18     12.53 o 
   3   8   1      141.09      149.16      7.59 o 
   4   8   1        2.71       41.83      6.83 o 
   5   8   1      445.19      483.32     16.02 o 
   6   8   1      420.88      500.55     22.32 o 
   7   8   1      132.03      146.73     14.12 o 
   8   8   1       25.67       41.30     15.87 o 
   9   8   1        6.70        1.90     14.57 o 
  -9   9   1       45.62       57.69     20.19 o 
  -8   9   1        1.79        7.97      9.56 o 
  -7   9   1       44.10       86.46     16.24 o 
  -6   9   1      356.13      833.80     47.75 o 
  -5   9   1       89.52      153.11     13.97 o 
  -4   9   1      199.40      195.17     21.41 o 
  -3   9   1       50.67       48.89     10.10 o 
  -2   9   1      275.37      300.30     12.83 o 
  -1   9   1      191.61      192.74     12.75 o 
   0   9   1       75.97       75.30      7.29 o 
   2   9   1      304.34      310.32     18.37 o 
   3   9   1      123.56      131.25     11.23 o 
   4   9   1      204.18      184.61     11.69 o 
   5   9   1      317.64      329.15     18.83 o 
   6   9   1     1029.66     1116.72     37.04 o 
   7   9   1      143.92      189.70     16.24 o 
   8   9   1       49.91       55.57     11.84 o 
   9   9   1       49.39       92.91     22.62 o 
  -9  10   1       60.52       99.97     18.60 o 
  -8  10   1       25.66       34.99     12.53 o 
  -7  10   1       64.34       72.80     12.68 o 
  -6  10   1       12.25       36.44     10.55 o 
  -5  10   1       74.06       97.62     17.69 o 
  -4  10   1      143.76      157.67     20.42 o 
  -3  10   1      115.12      138.23     17.91 o 
  -1  10   1      482.76      595.36     17.08 o 
   0  10   1       38.07       40.54      6.38 o 
   1  10   1      590.61      655.87     16.32 o 
   2  10   1      258.38      257.26     12.45 o 
   3  10   1       66.55       70.07     12.75 o 
   4  10   1       79.32       53.97      9.26 o 
   5  10   1      124.16      134.59     13.66 o 
   6  10   1       81.41       92.00     12.83 o 
   7  10   1        6.44       15.18     10.32 o 
   8  10   1       18.05       32.19     11.92 o 
   9  10   1       21.54       47.98     13.21 o 
  -9  11   1      121.05      166.93     30.67 o 
  -8  11   1       20.95       -0.08     21.71 o 
  -7  11   1       31.12       68.70     27.48 o 
  -6  11   1      112.48      212.32     27.10 o 
  -5  11   1       66.31      151.14     21.48 o 
  -4  11   1      249.49      241.24     23.15 o 
  -3  11   1      400.15      420.47     28.09 o 
  -2  11   1      879.70      908.19     39.25 o 
  -1  11   1       79.11       72.42      8.81 o 
   0  11   1      194.52      192.51     11.69 o 
   1  11   1      120.35      125.10      8.35 o 
   2  11   1      838.77      892.55     44.86 o 
   3  11   1      411.99      425.40     28.77 o 
   5  11   1      285.37      259.69     25.66 o 
   6  11   1      190.40      213.31     17.99 o 
   7  11   1      137.40      142.64     16.02 o 
   8  11   1       34.12       36.44     12.75 o 
   9  11   1       77.97      197.44     31.50 o 
  -9  12   1        6.19       32.19     17.99 o 
  -8  12   1       58.42       97.62     22.92 o 
  -7  12   1       47.67       63.69     18.67 o 
  -6  12   1       55.43       71.05     18.98 o 
  -5  12   1      108.40      120.93     20.57 o 
  -4  12   1      222.39      240.79     26.87 o 
  -3  12   1      120.23      127.68     18.52 o 
  -2  12   1      466.28      459.49     19.21 o 
  -1  12   1       30.40       41.75      7.21 o 
   0  12   1      473.95      610.24     23.23 o 
   1  12   1       16.25       16.62      5.31 o 
   2  12   1      430.87      421.45     18.29 o 
   3  12   1       96.43       94.66     16.55 o 
   4  12   1      125.27      109.77     18.37 o 
   5  12   1      120.72      112.12     20.65 o 
   6  12   1       35.04       42.59     16.62 o 
   7  12   1       24.58       39.09     12.68 o 
   8  12   1        9.15       21.86     26.80 o 
   9  12   1        0.01       14.42     17.00 o 
  -8  13   1        3.82       22.17     17.99 o 
  -7  13   1        5.34        0.53     13.66 o 
  -6  13   1       77.70      222.95     28.92 o 
  -5  13   1      154.57      174.90     25.05 o 
  -4  13   1       15.63       34.31     13.66 o 
  -3  13   1      248.55      235.25     23.23 o 
  -2  13   1      101.41       99.90      9.56 o 
  -1  13   1      767.79      763.05     45.55 o 
   0  13   1       18.62       17.91      6.00 o 
   1  13   1      640.30      667.33     23.15 o 
   2  13   1      109.43       88.59     15.49 o 
   3  13   1      273.70      313.97     26.04 o 
   4  13   1       17.17       14.27     12.30 o 
   5  13   1       87.28       58.30     15.94 o 
   6  13   1      302.06      305.46     34.84 o 
   7  13   1        6.36        7.06     16.78 o 
   8  13   1        7.72        7.82     14.88 o 
  -8  14   1        2.98       31.96     17.99 o 
  -7  14   1       33.83       38.64     17.91 o 
  -6  14   1       11.71        8.12     13.89 o 
  -5  14   1       55.38       44.26     16.70 o 
  -4  14   1       53.37       36.36     14.20 o 
  -3  14   1      188.35      234.94     27.25 o 
  -2  14   1      327.54      311.08     25.43 o 
  -1  14   1       51.35       71.05      7.82 o 
   0  14   1       19.21       40.08      8.12 o 
   1  14   1       71.54       89.04      8.50 o 
   2  14   1      413.05      395.34     28.62 o 
   3  14   1      154.76      149.85     21.48 o 
   4  14   1       31.89        8.81     12.30 o 
   5  14   1       53.39       44.71     16.40 o 
   6  14   1        0.02      -12.53     12.53 o 
   7  14   1       11.68       27.10     17.08 o 
   8  14   1       13.70       19.05     15.79 o 
  -7  15   1       12.49       13.97     15.41 o 
  -6  15   1       29.79       69.69     19.89 o 
  -5  15   1      131.82      142.26     24.67 o 
  -4  15   1       29.99       18.52     13.82 o 
  -3  15   1      255.04      242.76     28.31 o 
  -2  15   1       67.58       63.92     15.18 o 
  -1  15   1       10.43       -0.99      4.86 o 
   0  15   1       36.03       44.48      9.03 o 
   1  15   1       10.36        0.08      5.24 o 
   2  15   1       65.88       83.20     16.93 o 
   3  15   1      212.11      244.73     27.10 o 
   4  15   1       13.25        9.79     12.83 o 
   5  15   1      143.36      163.43     25.73 o 
   6  15   1       37.99       57.69     19.28 o 
   7  15   1       34.36       80.31     22.09 o 
  -7  16   1        4.47       -8.35     13.97 o 
  -6  16   1       28.98       57.46     18.98 o 
  -5  16   1       23.28       32.11     16.93 o 
  -4  16   1      102.27      122.90     22.55 o 
  -3  16   1        6.55       -9.94      9.94 o 
  -2  16   1        5.31       -3.26      9.87 o 
  -1  16   1       25.14       23.61      6.60 o 
   0  16   1      359.48      399.29     20.19 o 
   1  16   1       21.04       11.69      6.15 o 
   2  16   1        8.04       24.22     12.68 o 
   3  16   1        7.53        5.69     12.83 o 
   4  16   1      107.06      120.24     22.85 o 
   5  16   1       12.70       -2.13     13.82 o 
   6  16   1       22.26       25.66     15.79 o 
   7  16   1       13.02        0.30     15.33 o 
  -6  17   1       31.85       30.06     17.61 o 
  -5  17   1       19.74        0.53     14.80 o 
  -4  17   1        6.29       20.19     15.79 o 
  -3  17   1       29.29       80.16     19.43 o 
  -2  17   1       75.13       59.21     16.55 o 
  -1  17   1       13.56        5.16      8.12 o 
   0  17   1       49.46       69.91     11.31 o 
   1  17   1       12.47        6.60      8.58 o 
   2  17   1      123.65      145.82     23.15 o 
   3  17   1       14.05       14.20     13.36 o 
   4  17   1       17.20        8.43     14.57 o 
   5  17   1       20.91       10.70     14.88 o 
   6  17   1       67.26       41.67     20.19 o 
  -6  18   1       13.66       -3.57     15.33 o 
  -5  18   1       23.72       29.83     16.47 o 
  -4  18   1        8.10       27.56     16.78 o 
  -3  18   1      154.34      127.38     22.77 o 
  -2  18   1       26.35       33.25     15.11 o 
  -1  18   1       22.80       32.57      9.79 o 
   0  18   1       44.62       52.91      9.72 o 
   1  18   1       11.52        8.88      8.35 o 
   2  18   1       45.47       40.99     16.32 o 
   3  18   1      161.20      206.78     29.83 o 
   4  18   1        5.59       -3.87     14.27 o 
   5  18   1       18.23       16.78     15.41 o 
   6  18   1        9.06       29.76     18.90 o 
  -5  19   1        6.00       -3.87     14.35 o 
  -4  19   1       32.13       26.64     17.54 o 
  -3  19   1      115.87      111.44     23.99 o 
  -2  19   1       41.86       31.96     15.41 o 
  -1  19   1       79.21       89.50     12.22 o 
   0  19   1       57.09       78.79     13.13 o 
   1  19   1       79.08       72.65     11.46 o 
   2  19   1       54.83       76.37     19.21 o 
   3  19   1      140.94      170.27     27.02 o 
   4  19   1       27.71       13.44     15.49 o 
   5  19   1        9.08       20.12     17.76 o 
  -4  20   1       98.67       90.86     23.23 o 
  -3  20   1       29.16       21.79     15.71 o 
  -2  20   1      100.91       94.05     22.01 o 
  -1  20   1       17.81       12.37     14.20 o 
   0  20   1       21.17       13.97     23.15 o 
   1  20   1       23.97       50.40     17.00 o 
   2  20   1       76.57       67.56     19.74 o 
   3  20   1       28.77       43.57     20.12 o 
   4  20   1       89.96       52.68     22.77 o 
  -3  21   1      100.79       93.98     22.32 o 
  -2  21   1       55.16       46.38     17.46 o 
  -1  21   1       76.11       63.84     14.35 o 
   0  21   1       56.92       39.17     14.50 o 
   1  21   1       68.29       75.00     20.42 o 
   2  21   1       79.95      105.89     23.61 o 
   3  21   1       97.96      116.90     25.13 o 
  -1  22   1       32.75       27.78     19.51 o 
   0  22   1        5.57        9.03     12.98 o 
  -1 -22   2       33.57       23.23     23.91 o 
  -3 -21   2       38.42       11.46     13.21 o 
  -2 -21   2       63.56       58.07     26.87 o 
  -1 -21   2        8.48        3.26     21.25 o 
   1 -21   2        8.79       22.01     22.01 o 
   2 -21   2       35.53       62.25     26.72 o 
   3 -21   2        4.03      -17.84     22.39 o 
  -4 -20   2      128.97      134.13     26.19 o 
  -3 -20   2      282.77      364.67     37.73 o 
  -2 -20   2      146.57      202.60     31.81 o 
  -1 -20   2       26.69       23.76     21.94 o 
   1 -20   2        3.77        7.74     21.48 o 
   2 -20   2      139.14      196.68     31.88 o 
   3 -20   2       89.32      156.83     28.85 o 
   4 -20   2       24.01      -18.07     18.07 o 
  -5 -19   2        4.15      -10.10     12.37 o 
  -4 -19   2       69.95       65.43     21.94 o 
  -3 -19   2        4.85       -9.72     21.03 o 
  -2 -19   2       12.73       -1.29     20.42 o 
  -1 -19   2        9.85       15.56     19.74 o 
   1 -19   2       12.26       12.22     19.51 o 
   2 -19   2        3.25       19.66     21.86 o 
   3 -19   2       95.22       76.75     25.66 o 
   4 -19   2       18.64        9.34     19.28 o 
   5 -19   2        1.69      -12.90     13.13 o 
  -6 -18   2       59.07       62.17     13.06 o 
  -5 -18   2       17.02        6.00     14.65 o 
  -4 -18   2      161.30      187.57     25.81 o 
  -3 -18   2      123.19      130.03     25.89 o 
  -2 -18   2      142.36      197.29     27.78 o 
  -1 -18   2       57.76       30.97     19.89 o 
   1 -18   2       11.99       61.79     20.12 o 
   2 -18   2       61.06      105.82     23.38 o 
   3 -18   2      131.04      139.45     26.95 o 
   4 -18   2       26.68       65.06     20.34 o 
   5 -18   2        5.24       11.23     15.71 o 
   6 -18   2       26.21       57.84     16.40 o 
  -6 -17   2       35.70       32.87     14.42 o 
  -5 -17   2       25.90       30.21     16.55 o 
  -4 -17   2       79.62      119.79     20.95 o 
  -3 -17   2      158.92      184.01     26.95 o 
  -2 -17   2       88.55      138.92     24.90 o 
  -1 -17   2       29.31       62.17     19.81 o 
   1 -17   2       33.22       44.94     18.90 o 
   2 -17   2      100.75      127.98     24.52 o 
   3 -17   2       41.06       53.90     20.42 o 
   4 -17   2      187.10      152.66     23.68 o 
   5 -17   2       16.47       29.00     16.93 o 
   6 -17   2       40.52       43.19     14.65 o 
  -7 -16   2        3.81       20.27     11.77 o 
  -6 -16   2        0.16       -8.20      8.27 o 
  -5 -16   2       15.56       33.40     15.79 o 
  -4 -16   2       24.20       52.53     17.23 o 
  -3 -16   2      421.99      384.64     34.62 o 
  -2 -16   2       31.27       16.78     17.61 o 
  -1 -16   2       30.18       21.41     17.54 o 
   0 -16   2       83.17      109.01     14.12 o 
   1 -16   2       32.99       49.19     18.14 o 
   2 -16   2        6.41       -1.14     16.70 o 
   3 -16   2      172.01      225.53     27.25 o 
   4 -16   2        3.31       25.58     15.87 o 
   5 -16   2       13.29        3.42     14.35 o 
   6 -16   2       17.51       37.27     13.28 o 
   7 -16   2       22.36       18.14     14.50 o 
  -8 -15   2       28.62       60.65     23.08 o 
  -7 -15   2        1.90       -3.42      9.34 o 
  -6 -15   2        6.69       -0.68      8.05 o 
  -5 -15   2       30.30       29.91      9.56 o 
  -4 -15   2      198.31      211.03     23.84 o 
  -2 -15   2       10.11       11.61     16.47 o 
  -1 -15   2       99.81      114.70     20.27 o 
   0 -15   2      152.28      185.60     23.00 o 
   1 -15   2       81.61      109.69     20.12 o 
   2 -15   2       47.26       33.70     17.08 o 
   3 -15   2      234.90      281.48     28.24 o 
   4 -15   2       22.57       13.13     14.50 o 
   5 -15   2        2.79       19.21      9.03 o 
   6 -15   2        8.11        7.89      8.27 o 
   7 -15   2        0.71      -10.10     11.01 o 
  -8 -14   2       36.37       35.22     19.66 o 
  -7 -14   2       30.74       26.72     22.09 o 
  -6 -14   2       22.69       24.90      8.05 o 
  -5 -14   2       47.97       30.44      9.72 o 
  -4 -14   2      147.26      162.45     15.11 o 
  -3 -14   2        5.60       -1.52      8.50 o 
  -2 -14   2       70.62       84.34     19.36 o 
  -1 -14   2       45.50       61.34     17.08 o 
   0 -14   2       37.86       35.53     13.06 o 
   1 -14   2       26.23       40.69     15.49 o 
   2 -14   2        3.19       19.81     15.03 o 
   3 -14   2       28.06       14.95     16.02 o 
   4 -14   2       46.97       47.14     10.10 o 
   5 -14   2        6.68        9.72      9.19 o 
   6 -14   2        2.45       -5.62     10.63 o 
   7 -14   2       21.05       25.51     13.82 o 
   8 -14   2        3.12       -2.96     13.06 o 
  -8 -13   2        4.52        6.45      9.72 o 
  -7 -13   2       35.07       36.82     11.39 o 
  -6 -13   2       44.37       35.60     13.59 o 
  -5 -13   2       28.06       23.61      8.27 o 
  -4 -13   2        0.07        9.56      7.67 o 
  -3 -13   2       26.46       29.98     10.55 o 
  -2 -13   2       14.46       24.97      7.97 o 
  -1 -13   2       14.95       28.16     15.49 o 
   0 -13   2       34.61       40.92     10.70 o 
   1 -13   2        3.01       11.99     14.35 o 
   2 -13   2       89.78      100.35     11.99 o 
   3 -13   2        6.08       -6.15      6.15 o 
   4 -13   2      107.16       99.29     12.22 o 
   5 -13   2      141.79      156.00     13.89 o 
   6 -13   2       13.83       15.56     12.15 o 
   7 -13   2       30.02       31.28     15.26 o 
   8 -13   2        6.22        3.34     13.13 o 
  -9 -12   2       55.33       51.39     13.82 o 
  -8 -12   2        7.57        8.12     10.78 o 
  -7 -12   2       31.95       27.10     10.70 o 
  -6 -12   2       11.94        6.00     10.10 o 
  -5 -12   2       82.02       76.21     10.10 o 
  -4 -12   2       24.50       23.68      8.58 o 
  -3 -12   2     1041.35     1100.02     44.41 o 
  -2 -12   2      116.26      110.15     11.99 o 
  -1 -12   2       78.42       75.61      8.35 o 
   0 -12   2       31.20       43.42      9.79 o 
   1 -12   2      121.97      131.78     10.17 o 
   2 -12   2       60.17       57.31      9.56 o 
   4 -12   2       57.06       78.64     10.86 o 
   5 -12   2       16.53       37.65     18.67 o 
   6 -12   2        1.07        9.79     10.63 o 
   7 -12   2        6.27       13.06     11.77 o 
   8 -12   2       36.07        0.91     12.53 o 
   9 -12   2       48.39       55.95     18.67 o 
  -9 -11   2        3.54        9.64     10.63 o 
  -8 -11   2       16.39       24.14     10.48 o 
  -7 -11   2       15.30       29.23     17.23 o 
  -6 -11   2        0.05       -7.67      7.67 o 
  -5 -11   2       20.60        9.34      6.83 o 
  -4 -11   2      121.03      142.64     18.52 o 
  -3 -11   2       50.41       70.07     15.79 o 
  -2 -11   2      126.30      131.02     12.22 o 
  -1 -11   2       87.45       89.80      8.20 o 
   0 -11   2      847.42     1150.57     59.21 o 
   1 -11   2       64.54       56.33      7.97 o 
   2 -11   2      122.50      134.21     12.45 o 
   3 -11   2      339.36      314.88     26.49 o 
   4 -11   2       11.77       15.26      6.53 o 
   5 -11   2       36.27       41.07      8.27 o 
   6 -11   2       37.61       21.63     11.61 o 
   7 -11   2       36.64       63.84     16.62 o 
   8 -11   2       12.58       21.63     12.90 o 
   9 -11   2       22.82       27.10     16.78 o 
  -9 -10   2       48.70       55.57     40.38 o 
  -8 -10   2        2.00        3.57      9.03 o 
  -7 -10   2       15.38       18.07     10.70 o 
  -6 -10   2       16.33       35.30     13.06 o 
  -5 -10   2       32.38       31.50      7.29 o 
  -4 -10   2      357.85      378.94     18.22 o 
  -3 -10   2      417.76      492.20     21.56 o 
  -2 -10   2      537.94      597.19     27.02 o 
  -1 -10   2      345.33      415.38     23.23 o 
   0 -10   2      174.12      172.16      8.05 o 
   1 -10   2      342.22      477.78     27.18 o 
   2 -10   2      314.40      440.96     26.42 o 
   3 -10   2      230.00      336.06     23.38 o 
   4 -10   2      135.20      213.46     51.69 o 
   5 -10   2      134.09      141.19     12.37 o 
   6 -10   2       10.44       14.12     10.10 o 
   7 -10   2        4.97        8.58     10.48 o 
   8 -10   2        6.77        5.31     11.61 o 
   9 -10   2       13.47        1.29     13.36 o 
  -9  -9   2       65.91       75.99     13.82 o 
  -8  -9   2       10.14       24.14      9.72 o 
  -7  -9   2      103.67      109.69     19.96 o 
  -6  -9   2      255.10      226.36     24.29 o 
  -5  -9   2      106.19      101.80     15.18 o 
  -4  -9   2      454.24      486.59     20.12 o 
  -3  -9   2      464.25      588.99     30.52 o 
  -2  -9   2      158.92      173.99     27.40 o 
  -1  -9   2      939.21     1212.52     57.62 o 
   0  -9   2      148.58      157.21      7.29 o 
   1  -9   2     1016.47     1398.50     76.21 o 
   2  -9   2      242.15      260.22     13.13 o 
   3  -9   2      442.44      498.12     30.29 o 
   4  -9   2      326.40      446.66     19.66 o 
   5  -9   2       99.05      108.86     15.71 o 
   6  -9   2       63.70       83.12     15.49 o 
   7  -9   2        6.02       18.37     11.16 o 
   8  -9   2        1.25       -7.89      9.19 o 
   9  -9   2       30.73       55.49     17.69 o 
 -10  -8   2       13.19        5.09     11.92 o 
  -9  -8   2        0.82        2.88      8.43 o 
  -8  -8   2        4.76       14.73      9.26 o 
  -7  -8   2       30.69       33.78      9.87 o 
  -6  -8   2      188.63      178.01     20.19 o 
  -5  -8   2       16.16       17.84      9.34 o 
  -4  -8   2      356.39      358.98     19.43 o 
  -3  -8   2      115.00      102.10      9.34 o 
  -2  -8   2      961.62     1084.99     87.07 o 
  -1  -8   2       67.53       74.70      6.22 o 
   0  -8   2     2681.03     3187.02     59.67 o 
   1  -8   2       90.62       85.17      6.38 o 
   2  -8   2      735.68      994.96     30.97 o 
   3  -8   2       59.04       59.97      7.74 o 
   4  -8   2      128.90      178.24     17.99 o 
   5  -8   2      103.94       89.95     14.04 o 
   6  -8   2      104.67       94.89     15.79 o 
   7  -8   2       56.08       46.61     12.83 o 
   8  -8   2       13.86       12.83     11.08 o 
   9  -8   2       10.98       -7.29     10.40 o 
  10  -8   2        9.95       -4.33     12.15 o 
 -10  -7   2      118.15      169.05     22.47 o 
  -9  -7   2       54.76       62.85     12.22 o 
  -8  -7   2       73.89       92.08     17.08 o 
  -7  -7   2      107.35       98.38     12.53 o 
  -6  -7   2        0.58       -2.81      7.29 o 
  -5  -7   2      286.66      318.67     22.09 o 
  -4  -7   2      413.45      487.04     14.65 o 
  -3  -7   2      215.16      211.41     16.78 o 
  -2  -7   2      232.15      295.29     65.97 o 
  -1  -7   2      483.48      472.54     13.89 o 
   0  -7   2     5682.76     6784.03    193.65 o 
   2  -7   2      228.07      286.87     16.85 o 
   3  -7   2       24.23       21.94      8.27 o 
   4  -7   2      318.79      358.07     28.16 o 
   5  -7   2       89.37      114.55     14.88 o 
   6  -7   2       78.19       91.55     14.27 o 
   7  -7   2       10.92        4.86      8.96 o 
   8  -7   2        8.73       22.17     11.31 o 
   9  -7   2        1.20       10.63     14.57 o 
  10  -7   2       90.32      103.69     19.43 o 
 -10  -6   2        4.75       10.63     11.23 o 
  -9  -6   2       47.87       43.65     10.48 o 
  -8  -6   2       38.12       32.34      9.19 o 
  -7  -6   2      165.12      205.26     19.43 o 
  -6  -6   2       13.11       -5.92      7.67 o 
  -5  -6   2      101.43      100.66     13.21 o 
  -4  -6   2      229.12      192.81     16.24 o 
  -3  -6   2      581.94      615.78     17.00 o 
  -2  -6   2      538.63      616.54     29.61 o 
  -1  -6   2      200.66      233.88     30.74 o 
   0  -6   2      238.49      256.65      8.43 o 
   1  -6   2      242.20      290.51     10.25 o 
   2  -6   2      402.89      515.05     26.34 o 
   3  -6   2      252.50      320.57     40.46 o 
   4  -6   2       18.27       62.40      9.72 o 
   5  -6   2        9.85       21.25      7.52 o 
   6  -6   2       57.86       29.83      9.94 o 
   7  -6   2       76.77       65.66     13.21 o 
   8  -6   2       45.51       47.75     13.13 o 
   9  -6   2        3.81        0.68     11.01 o 
  10  -6   2        1.38        2.43     10.17 o 
 -10  -5   2        6.90        1.14     10.55 o 
  -9  -5   2       80.53      120.55     17.38 o 
  -8  -5   2       19.73       17.69      8.05 o 
  -7  -5   2      124.96      167.31     35.15 o 
  -6  -5   2      234.73      292.63     26.11 o 
  -5  -5   2      327.08      331.80     20.34 o 
  -4  -5   2      512.21      780.43     33.55 o 
  -3  -5   2      683.63      759.18     47.29 o 
  -1  -5   2     1111.18     1140.70     48.81 o 
   0  -5   2      234.92      258.70     12.75 o 
   1  -5   2     1151.83     1286.07     48.43 o 
   2  -5   2      794.38      765.48     24.37 o 
   3  -5   2      598.34      671.43     29.45 o 
   4  -5   2      821.37      915.10     41.22 o 
   6  -5   2      550.44      512.39     29.15 o 
   7  -5   2       10.82       22.17      8.65 o 
   8  -5   2       60.24       58.38     13.28 o 
   9  -5   2       26.49       30.74     11.69 o 
  10  -5   2        9.67       30.82     13.28 o 
 -10  -4   2        1.53       -9.03      9.03 o 
  -9  -4   2       11.32       17.69      9.56 o 
  -8  -4   2        6.99        9.34      7.06 o 
  -7  -4   2       45.83       56.17     16.09 o 
  -6  -4   2       90.39       83.20     12.68 o 
  -5  -4   2      567.81      661.03     29.76 o 
  -4  -4   2      256.99      238.43     15.71 o 
  -3  -4   2     1482.60     1977.77     68.55 o 
  -2  -4   2      355.58      352.60     18.07 o 
  -1  -4   2     2913.19     2807.85    112.58 o 
   0  -4   2      136.42      158.65      6.45 o 
   1  -4   2     3151.46     3411.94    111.66 o 
   3  -4   2     1354.35     1578.10    142.26 o 
   5  -4   2      576.40      665.51     32.03 o 
   6  -4   2       13.24       22.09      7.44 o 
   7  -4   2       54.11       52.83     10.93 o 
   8  -4   2       40.53       41.60     11.84 o 
   9  -4   2       46.82       40.38     12.75 o 
  10  -4   2       34.69       47.22     12.83 o 
 -10  -3   2       27.44       35.91     11.39 o 
  -9  -3   2       34.15       49.34     11.77 o 
  -8  -3   2      146.96      179.53     28.24 o 
  -7  -3   2       54.51       42.36      9.41 o 
  -6  -3   2      137.29      162.07     32.64 o 
  -5  -3   2      436.55      422.90     23.53 o 
  -4  -3   2     1710.68     2371.21     79.10 o 
  -2  -3   2      321.17      338.71     17.54 o 
  -1  -3   2     4876.91     5698.44    661.33 o 
   0  -3   2     3837.51     3907.26    100.51 o 
   1  -3   2     4632.05     4820.91    124.72 o 
   2  -3   2      512.77      567.05     14.20 o 
   3  -3   2     1942.20     1894.27     75.38 o 
   4  -3   2     1851.36     2174.68     81.53 o 
   6  -3   2       66.99       72.27     10.55 o 
   7  -3   2       20.10       10.02      7.52 o 
   8  -3   2        7.79       28.54      9.64 o 
   9  -3   2       39.36       42.74     11.31 o 
  10  -3   2       28.69       46.00     12.15 o 
 -10  -2   2       37.60       31.50     10.32 o 
  -9  -2   2       10.00        2.51      8.05 o 
  -7  -2   2       61.52       57.77     23.91 o 
  -6  -2   2      129.62      120.62     10.55 o 
  -5  -2   2       48.36       51.62      6.83 o 
  -4  -2   2      430.92      461.31     26.80 o 
  -3  -2   2      598.26      611.08     25.35 o 
  -1  -2   2      237.18      231.00     17.00 o 
   0  -2   2       69.22       78.26      4.33 o 
   1  -2   2      175.59      182.26      7.74 o 
   2  -2   2     2642.24     2653.22     94.89 o 
   3  -2   2      271.79      383.12     18.22 o 
   4  -2   2      751.78      726.61     21.63 o 
   5  -2   2       73.11       72.72      6.15 o 
   6  -2   2       34.06       40.84      8.35 o 
   7  -2   2       69.24       75.99     11.16 o 
   8  -2   2      294.01      295.90     20.95 o 
   9  -2   2        7.64        6.53      8.65 o 
  10  -2   2        8.13       21.25      9.64 o 
 -10  -1   2        6.71       17.31      9.03 o 
  -9  -1   2        7.19       19.13      8.35 o 
  -8  -1   2       29.14       31.73      8.05 o 
  -7  -1   2        7.96        4.63     12.15 o 
  -6  -1   2      308.38      403.46     21.33 o 
  -5  -1   2        5.40       19.51      3.95 o 
  -4  -1   2     1466.68     1684.60     85.25 o 
  -3  -1   2      221.16      324.90     18.07 o 
  -2  -1   2      156.64      177.17     11.39 o 
  -1  -1   2       29.58       28.01      2.13 o 
   0  -1   2       41.08       38.49      2.51 o 
   1  -1   2      171.88      163.13      6.00 o 
   2  -1   2       41.97       41.67      3.64 o 
   3  -1   2      902.32      893.54     25.05 o 
   4  -1   2     1237.08     1411.78     38.87 o 
   5  -1   2       95.14       98.08      7.21 o 
   6  -1   2      616.45      590.81     20.12 o 
   7  -1   2       48.07       42.89      9.34 o 
   8  -1   2       51.24       58.07     10.55 o 
   9  -1   2       14.48       11.01      8.43 o 
  10  -1   2       19.81       11.46      7.89 o 
  -9   0   2       36.70       28.92      8.43 o 
  -8   0   2       18.85       29.91      7.74 o 
  -6   0   2      143.71      141.27     19.96 o 
  -5   0   2      663.83      679.25     25.96 o 
  -4   0   2       47.01       52.07      9.72 o 
  -3   0   2      336.59      373.86     17.91 o 
  -1   0   2       59.24       58.07      5.39 o 
   0   0   2      376.54      347.21      9.41 o 
   1   0   2        4.11        6.98      2.35 o 
   2   0   2      269.44      290.28      9.72 o 
   3   0   2      265.77      279.73      9.94 o 
   4   0   2      259.78      229.63      9.34 o 
   5   0   2      328.46      481.88     27.18 o 
   6   0   2        0.42       14.65      7.06 o 
   7   0   2       13.95        7.36      5.92 o 
   8   0   2        0.90        6.91      6.30 o 
   9   0   2        1.92       -6.22      6.22 o 
  10   0   2        6.77       14.27      7.44 o 
  -8   1   2       30.14       50.02      7.44 o 
  -7   1   2        6.56        8.81      9.79 o 
  -6   1   2      298.06      299.16     22.47 o 
  -5   1   2        4.83        9.03      9.56 o 
  -4   1   2     1471.98     1631.24     65.81 o 
  -2   1   2      144.56      171.94      8.20 o 
  -1   1   2       36.05       39.85      2.43 o 
   0   1   2       40.85       37.96      1.82 o 
   1   1   2      155.70      147.42      6.07 o 
   2   1   2       40.51       58.83     14.88 o 
   3   1   2      907.13      916.39     29.53 o 
   4   1   2     1243.71     1464.69     39.02 o 
   5   1   2      100.57       98.91      6.91 o 
   6   1   2      611.76      609.33     16.62 o 
   7   1   2       49.19       46.53      7.36 o 
   8   1   2       51.36       56.86      8.58 o 
   9   1   2       14.73       13.66      6.60 o 
  -7   2   2       63.17       71.66     14.12 o 
  -6   2   2      128.62      144.23     16.70 o 
  -5   2   2       50.20       60.05      7.29 o 
  -4   2   2      430.91      568.87     55.79 o 
  -3   2   2      613.38      606.52     18.98 o 
  -2   2   2     2348.59     2364.53     58.38 o 
  -1   2   2      253.60      230.16     16.09 o 
   0   2   2       69.12       78.26      3.11 o 
   1   2   2      168.27      158.20      7.89 o 
   2   2   2     2644.83     2662.10    123.58 o 
   4   2   2      756.12      752.12     21.71 o 
   5   2   2       74.26       76.06      6.53 o 
   6   2   2       36.36       36.82      4.63 o 
   7   2   2       70.65       73.33      6.60 o 
   8   2   2      296.08      299.01     16.17 o 
  -8   3   2      145.15      151.90     21.48 o 
  -7   3   2       53.82       53.52     14.20 o 
  -6   3   2      142.40      198.20     19.05 o 
  -5   3   2      431.68      405.44     16.02 o 
  -4   3   2     1704.01     1996.90    163.97 o 
  -3   3   2      903.52     1310.90     80.62 o 
  -2   3   2      331.55      372.34     19.58 o 
  -1   3   2     4853.26     5234.78    139.30 o 
   0   3   2     3845.21     3909.69    219.08 o 
   1   3   2     4653.92     4539.06     97.09 o 
   2   3   2      509.41      563.25     14.20 o 
   3   3   2     1952.37     2097.63     62.93 o 
   4   3   2     1845.43     2193.20     73.41 o 
   6   3   2       67.15       55.19     11.84 o 
   7   3   2       19.07       15.94     10.02 o 
  -8   4   2        6.70       -3.04     10.48 o 
  -7   4   2       45.84       87.98     16.85 o 
  -6   4   2       93.72      127.23     17.61 o 
  -5   4   2      568.95      598.48     22.39 o 
  -4   4   2      268.50      268.42     13.36 o 
  -3   4   2     1471.24     1770.91     76.29 o 
  -2   4   2      354.72      342.89      7.97 o 
  -1   4   2     2902.04     3099.72    227.43 o 
   0   4   2      135.90      160.25     14.65 o 
   1   4   2     3170.28     3263.01     50.18 o 
   2   4   2       90.62       77.05      9.72 o 
   3   4   2     1378.53     1612.03     43.12 o 
   4   4   2       42.93       52.68      9.79 o 
   5   4   2      586.46      702.02     48.73 o 
   6   4   2       13.72       19.36      9.26 o 
   7   4   2       54.41       85.02     16.24 o 
   8   4   2       40.38       44.41     14.35 o 
  -8   5   2       18.66       10.63     12.53 o 
  -7   5   2      125.63      186.51     23.23 o 
  -5   5   2      325.82      338.79     23.84 o 
  -4   5   2      518.24      734.13     45.62 o 
  -3   5   2      684.02      846.25     25.66 o 
  -2   5   2      446.00      523.02     17.00 o 
  -1   5   2     1117.94     1199.99     34.99 o 
   0   5   2      234.60      268.42     10.78 o 
   1   5   2     1149.34     1249.56     34.69 o 
   2   5   2      778.74      776.87     17.84 o 
   3   5   2      595.82      683.80     21.10 o 
   4   5   2      827.16      974.16     30.14 o 
   6   5   2      544.12      533.88     32.72 o 
   7   5   2       10.80       37.42     12.98 o 
   8   5   2       59.32       52.61     15.79 o 
  -9   6   2       48.17       67.86     20.12 o 
  -8   6   2       39.22       64.90     16.47 o 
  -7   6   2      168.52      165.56     23.08 o 
  -6   6   2       14.18       17.08      7.29 o 
  -5   6   2      103.59      112.50      8.43 o 
  -4   6   2      222.54      222.80      8.27 o 
  -3   6   2      596.28      631.50     12.90 o 
  -2   6   2      533.45      632.41     16.17 o 
  -1   6   2      211.42      246.18      8.58 o 
   0   6   2      238.95      258.32     10.86 o 
   1   6   2      235.36      266.98      7.29 o 
   2   6   2      412.01      518.47     22.09 o 
   3   6   2      249.01      380.23     17.08 o 
   4   6   2       21.44       47.29     10.48 o 
   5   6   2       10.26       21.25      4.40 o 
   6   6   2       53.49       55.57      9.41 o 
   7   6   2       77.16       61.26     14.73 o 
   8   6   2       45.00       63.61     17.00 o 
  -9   7   2       54.03       59.67     19.74 o 
  -8   7   2       74.02      105.06     21.48 o 
  -7   7   2      106.25      117.36     11.69 o 
  -6   7   2        0.30       10.25      7.67 o 
  -5   7   2      280.46      294.23     11.46 o 
  -4   7   2      406.24      490.30     17.76 o 
  -3   7   2      202.25      213.00      7.89 o 
  -2   7   2      226.60      306.91      9.94 o 
  -1   7   2      456.35      425.63     17.76 o 
   0   7   2     5692.06     6972.14    177.25 o 
   1   7   2       55.51       62.02      5.24 o 
   2   7   2      233.05      291.57     12.37 o 
   3   7   2       28.74       36.66     12.90 o 
   4   7   2      320.26      403.46     11.84 o 
   5   7   2       92.37      158.73     11.54 o 
   6   7   2       78.87       89.42      8.20 o 
   7   7   2       10.60       18.22     12.37 o 
   8   7   2        8.97       17.00     12.37 o 
   9   7   2        1.13      -13.21     13.21 o 
  -9   8   2        0.70       -8.20     13.97 o 
  -8   8   2        4.98       -8.65     12.45 o 
  -7   8   2       31.58       36.13      9.87 o 
  -6   8   2      193.14      194.25      9.94 o 
  -5   8   2       18.02       39.25      5.54 o 
  -4   8   2      367.13      405.06     13.89 o 
  -3   8   2      113.21      117.13      6.30 o 
  -2   8   2      963.87     1095.23     32.79 o 
  -1   8   2       70.37       88.44      6.45 o 
   0   8   2     2688.32     3143.07     85.48 o 
   1   8   2       87.76       87.68      5.62 o 
   2   8   2      734.80      964.90     43.12 o 
   3   8   2       59.92       74.54      8.81 o 
   4   8   2      126.04      194.10     19.05 o 
   5   8   2       98.56       84.72     11.08 o 
   6   8   2      102.82      124.87     12.60 o 
   7   8   2       54.26       70.14     11.39 o 
   8   8   2       13.46       22.55     13.97 o 
   9   8   2       11.98       22.17     16.47 o 
  -9   9   2       67.26      113.56     24.82 o 
  -8   9   2       10.13        5.92     13.97 o 
  -7   9   2      105.98      114.47     30.36 o 
  -6   9   2      251.98      248.23     18.75 o 
  -5   9   2      102.36      122.52     13.28 o 
  -4   9   2      447.39      463.28     30.44 o 
  -3   9   2      458.16      540.33     23.91 o 
  -2   9   2      153.20      185.83     10.10 o 
  -1   9   2      939.91     1178.96     29.07 o 
   0   9   2      147.45      159.03      9.72 o 
   1   9   2     1021.80     1295.33     42.97 o 
   2   9   2      242.98      258.78     15.56 o 
   3   9   2      445.54      539.12     18.60 o 
   4   9   2      336.16      452.50     17.69 o 
   5   9   2       99.23      120.77     17.99 o 
   6   9   2       64.52       83.35     18.22 o 
   7   9   2        6.42        5.85      8.96 o 
   8   9   2        1.22      -11.23     12.22 o 
   9   9   2       31.69       41.75     18.67 o 
  -9  10   2       48.50       44.94     14.27 o 
  -8  10   2        2.05       -2.81     10.55 o 
  -7  10   2       16.03        2.58     12.75 o 
  -6  10   2       17.33       11.08      9.26 o 
  -5  10   2       32.04       50.25     13.97 o 
  -4  10   2      355.19      335.98     26.04 o 
  -3  10   2      424.33      487.80     18.29 o 
  -2  10   2      535.03      573.35     21.10 o 
  -1  10   2      349.35      395.72     13.74 o 
   0  10   2      175.38      181.81     10.93 o 
   1  10   2      341.04      425.55     15.18 o 
   2  10   2      321.51      423.28     26.80 o 
   3  10   2      227.05      327.86     18.67 o 
   4  10   2      140.51      183.32     15.79 o 
   5  10   2      133.94      114.62     12.98 o 
   6  10   2       10.69       11.61      9.26 o 
   7  10   2        5.31       11.99     14.50 o 
   8  10   2        7.40       -4.93      9.94 o 
   9  10   2       13.24        5.77     11.99 o 
  -9  11   2        3.63        5.31     17.46 o 
  -8  11   2       16.16       -6.83     13.89 o 
  -7  11   2       15.65       15.33     14.57 o 
  -6  11   2        0.23       21.86     13.74 o 
  -5  11   2       21.37       23.30     12.90 o 
  -4  11   2      119.03      110.83     18.60 o 
  -2  11   2      125.92      140.74     10.48 o 
  -1  11   2       85.10       91.70      9.34 o 
   0  11   2      849.71     1126.05     36.13 o 
   1  11   2       65.27       71.74      7.52 o 
   2  11   2      121.49      138.31     10.70 o 
   3  11   2      332.33      321.18     25.05 o 
   4  11   2       11.95       21.18      8.88 o 
   5  11   2       35.07       28.85     10.17 o 
   6  11   2       37.20       33.40     11.39 o 
   7  11   2       36.28       32.19     11.54 o 
   8  11   2       12.47        8.73     11.39 o 
   9  11   2       23.00       27.56     18.52 o 
  -9  12   2       55.18       71.96     22.85 o 
  -8  12   2        7.56       12.83     15.56 o 
  -7  12   2       31.85       34.62     17.46 o 
  -6  12   2       12.70       21.33     14.20 o 
  -5  12   2       78.97       86.61     18.60 o 
  -4  12   2       23.97       25.96     12.30 o 
  -3  12   2     1036.95      991.16     52.15 o 
  -2  12   2      111.35      114.93     10.32 o 
  -1  12   2       80.47       96.94      9.79 o 
   0  12   2       31.18       41.30      7.44 o 
   1  12   2      122.23      135.88     14.35 o 
   2  12   2       61.27       83.43      8.43 o 
   3  12   2      387.96      555.97     35.15 o 
   4  12   2       59.04       53.29     15.79 o 
   5  12   2       14.81        8.50     12.83 o 
   6  12   2        1.38       -7.52      9.11 o 
   7  12   2        6.05       -1.29      9.79 o 
   8  12   2       36.89       45.55     13.51 o 
   9  12   2       49.16       42.59     19.81 o 
  -8  13   2        4.50       12.45     16.09 o 
  -7  13   2       37.31       52.68     18.52 o 
  -6  13   2       44.46       23.00     15.64 o 
  -5  13   2       27.86        9.41     11.31 o 
  -4  13   2        0.17        9.56     10.93 o 
  -3  13   2       25.34       36.82     13.59 o 
  -2  13   2       11.77       25.05      6.07 o 
  -1  13   2       15.04       14.88      6.38 o 
   0  13   2       31.25       44.33     17.76 o 
   1  13   2        2.96       -1.90      4.78 o 
   2  13   2       81.84       98.15     17.23 o 
   3  13   2        5.82        1.52      9.64 o 
   4  13   2      102.24      107.56     19.96 o 
   5  13   2      140.99      152.58     24.22 o 
   6  13   2       14.04        0.61     12.68 o 
   7  13   2       30.70        9.11     16.85 o 
   8  13   2        6.12        1.82     14.57 o 
  -8  14   2       35.72       60.73     22.24 o 
  -7  14   2       30.30       52.76     20.19 o 
  -6  14   2       21.87       47.67     17.69 o 
  -5  14   2       46.24       48.96     16.62 o 
  -4  14   2      146.89      198.05     26.19 o 
  -3  14   2        6.45       36.82     13.28 o 
  -2  14   2       67.66       62.47     14.80 o 
  -1  14   2       45.20       41.45      8.12 o 
   0  14   2       36.83       47.06      9.94 o 
   1  14   2       26.01       33.17      6.60 o 
   2  14   2        3.43       -0.61      9.19 o 
   3  14   2       27.70        9.79     11.84 o 
   4  14   2       47.88       52.00     15.33 o 
   5  14   2        7.33      -10.63     10.63 o 
   6  14   2        2.04      -11.69     11.69 o 
   7  14   2       22.28       17.99     16.70 o 
   8  14   2        3.15       11.84     15.33 o 
  -7  15   2        1.90       -4.55     12.60 o 
  -6  15   2        7.44        6.76     14.95 o 
  -5  15   2       29.80       35.53     17.00 o 
  -4  15   2      196.17      257.41     30.21 o 
  -3  15   2       20.29       60.42     15.49 o 
  -2  15   2       10.66       12.75     11.08 o 
  -1  15   2       98.29      117.66     22.85 o 
   0  15   2      151.61      211.49     15.33 o 
   1  15   2       81.37       93.60      8.81 o 
   2  15   2       46.47       24.29     12.90 o 
   3  15   2      230.46      243.60     28.92 o 
   4  15   2       23.03       29.83     14.12 o 
   5  15   2        3.17        9.79     14.27 o 
   6  15   2        8.34      -11.84     13.21 o 
   7  15   2        0.64       -1.29     15.18 o 
  -7  16   2        3.45        2.51     14.73 o 
  -6  16   2        0.20       -6.38     12.53 o 
  -5  16   2       14.25        7.44     13.89 o 
  -4  16   2       23.14       17.69     13.21 o 
  -3  16   2      421.57      446.13     33.86 o 
  -2  16   2       30.31       16.32     13.28 o 
  -1  16   2       29.50       25.20      6.76 o 
   0  16   2       83.88      100.28     20.65 o 
   1  16   2       31.77       46.23      9.94 o 
   2  16   2        6.78        8.50      9.87 o 
   3  16   2      175.21      203.90     26.34 o 
   4  16   2        3.73       -6.68     13.36 o 
   5  16   2       12.37        7.06     14.12 o 
   6  16   2       17.37        6.53     13.97 o 
   7  16   2       22.02       15.49     17.91 o 
  -6  17   2       35.77       26.42     17.08 o 
  -5  17   2       24.46       16.78     15.71 o 
  -4  17   2       81.39       83.88     20.42 o 
  -3  17   2      156.17      169.81     25.73 o 
  -2  17   2       89.12       98.15     19.51 o 
  -1  17   2       28.44       54.35     10.70 o 
   0  17   2      163.18      189.70     16.32 o 
   1  17   2       33.83       51.77     10.32 o 
   2  17   2      101.78      132.31     21.48 o 
   3  17   2       40.91       56.25     16.40 o 
   4  17   2      184.21      225.30     30.21 o 
   5  17   2       15.95       15.18     15.26 o 
   6  17   2       41.01       22.92     17.31 o 
  -6  18   2       58.63       76.44     22.55 o 
  -5  18   2       16.37       25.89     16.93 o 
  -4  18   2      161.84      210.04     29.45 o 
  -3  18   2      121.11      120.70     22.55 o 
  -2  18   2      140.51      181.43     26.57 o 
  -1  18   2       56.74       58.45     17.00 o 
   0  18   2       11.80       12.22      7.29 o 
   1  18   2       12.18       21.18     15.49 o 
   2  18   2       61.91       69.00     18.60 o 
   3  18   2      132.43      118.04     22.85 o 
   4  18   2       27.62       31.12     16.93 o 
   5  18   2        4.74        7.97     15.56 o 
   6  18   2       25.92       53.67     22.70 o 
  -5  19   2        3.98        0.08     15.11 o 
  -4  19   2       68.40       73.63     21.41 o 
  -3  19   2        5.36       21.79     15.03 o 
  -2  19   2       12.53        3.42     12.60 o 
  -1  19   2        8.85       17.00     13.21 o 
   0  19   2       48.57       42.43     11.61 o 
   1  19   2       10.94       11.99      8.96 o 
   2  19   2        3.32       15.11     14.73 o 
   3  19   2       93.51       92.23     21.94 o 
   4  19   2       17.98        0.84     14.04 o 
   5  19   2        1.69       19.43     18.14 o 
  -4  20   2      127.65      146.96     27.48 o 
  -3  20   2      282.92      295.67     35.53 o 
  -2  20   2      145.15      188.49     27.40 o 
  -1  20   2       25.81       25.89     12.15 o 
   0  20   2       35.97       20.72     13.13 o 
   1  20   2        3.66       24.37     15.56 o 
   2  20   2      139.50      160.78     25.89 o 
   3  20   2       90.09      101.34     23.08 o 
   4  20   2       24.52       33.25     18.37 o 
  -3  21   2       37.54       45.39     18.22 o 
  -2  21   2       61.88       11.16     15.56 o 
  -1  21   2        8.14       31.28     20.04 o 
   0  21   2      132.45      167.23     17.61 o 
   1  21   2        9.05        0.99     13.44 o 
   2  21   2       34.77       36.06     16.70 o 
   3  21   2        3.77       -1.44     14.73 o 
  -1  22   2       33.25       15.03     19.13 o 
   0  22   2        5.78       -2.35     18.37 o 
  -3 -21   3       11.47        1.06     23.84 o 
  -2 -21   3       18.22       24.75     18.37 o 
  -1 -21   3       66.75      104.30     25.89 o 
   1 -21   3       55.12       90.86     26.11 o 
   2 -21   3       69.85       83.81     26.72 o 
   3 -21   3       53.66       29.07     24.06 o 
  -4 -20   3       55.00       54.66     13.89 o 
  -3 -20   3        0.41       13.44     11.92 o 
  -2 -20   3       11.01       13.13     18.75 o 
  -1 -20   3       78.64       99.37     25.13 o 
   1 -20   3       32.40       41.22     22.85 o 
   2 -20   3       59.50       83.65     26.11 o 
   3 -20   3       17.24       26.26     23.68 o 
   4 -20   3       26.84       28.39     20.12 o 
  -5 -19   3       33.72       28.09     11.46 o 
  -4 -19   3       22.41       26.26     22.92 o 
  -3 -19   3      146.52      210.65     30.90 o 
  -2 -19   3       56.40       48.20     22.77 o 
  -1 -19   3      109.59      103.54     28.09 o 
   1 -19   3       97.40      130.03     26.11 o 
   2 -19   3       21.51       48.58     22.77 o 
   3 -19   3      399.20      433.75     40.46 o 
   4 -19   3       38.58       44.18     21.03 o 
   5 -19   3       60.00       55.49     17.69 o 
  -6 -18   3       11.50       32.57     11.54 o 
  -5 -18   3        1.93        9.03     12.98 o 
  -4 -18   3       70.27       99.06     22.24 o 
  -3 -18   3      237.54      240.71     30.67 o 
  -2 -18   3      183.28      236.16     29.61 o 
  -1 -18   3       15.59       29.83     19.89 o 
   0 -18   3       88.83       79.63     17.31 o 
   1 -18   3       53.27       40.46     19.66 o 
   2 -18   3      119.78      172.47     26.49 o 
   3 -18   3      206.94      240.03     31.05 o 
   4 -18   3       37.56       31.35     18.67 o 
   5 -18   3       29.73       29.83     16.62 o 
   6 -18   3       13.36        5.62     14.04 o 
  -6 -17   3       58.97       62.25     14.04 o 
  -5 -17   3       36.97       32.87     12.68 o 
  -4 -17   3       91.99      123.05     21.94 o 
  -3 -17   3       34.63       34.99     19.66 o 
  -2 -17   3        9.62      -16.40     16.40 o 
  -1 -17   3       56.27       58.68     19.43 o 
   1 -17   3       39.19       44.79     19.21 o 
   2 -17   3       42.94       29.07     19.74 o 
   3 -17   3        7.74        2.35     18.22 o 
   4 -17   3      133.60      172.92     24.14 o 
   5 -17   3        1.81       -8.96     15.03 o 
   6 -17   3       25.48       19.58     13.89 o 
  -7 -16   3        6.52       -0.46     10.32 o 
  -6 -16   3       23.36       19.28     12.22 o 
  -5 -16   3       76.82       71.43     17.69 o 
  -4 -16   3      209.39      232.67     25.28 o 
  -3 -16   3       88.39       81.38     21.48 o 
  -2 -16   3      199.10      268.27     29.45 o 
  -1 -16   3       28.09       50.63     18.75 o 
   0 -16   3      169.16      150.00     19.81 o 
   1 -16   3        2.71        4.33     16.09 o 
   2 -16   3      268.63      275.25     29.98 o 
   3 -16   3       14.85       12.98     17.38 o 
   4 -16   3       97.16       90.71     19.21 o 
   5 -16   3       95.36       76.06     18.22 o 
   6 -16   3       60.68       29.30     13.36 o 
   7 -16   3        1.02       -2.58     13.36 o 
  -7 -15   3       46.37       37.65     12.45 o 
  -6 -15   3        8.75       14.27      7.82 o 
  -5 -15   3       78.59       51.54     10.78 o 
  -4 -15   3      169.45      186.13     23.00 o 
  -3 -15   3       51.09       37.35     18.45 o 
  -2 -15   3      436.46      409.00     35.15 o 
  -1 -15   3        0.46        4.40     14.73 o 
   0 -15   3       56.77       47.52     11.39 o 
   1 -15   3        1.83       -2.05     13.82 o 
   2 -15   3      196.52      217.71     26.19 o 
   3 -15   3      232.34      279.88     28.31 o 
   4 -15   3       83.19       85.55     19.13 o 
   5 -15   3       42.41       66.73     11.54 o 
   6 -15   3        3.68       -5.85      7.52 o 
   7 -15   3        1.65        3.95     13.28 o 
  -8 -14   3       39.34       36.44     14.42 o 
  -7 -14   3       19.89        5.01     12.90 o 
  -6 -14   3       28.90       20.57      7.21 o 
  -5 -14   3       35.72       34.54     10.40 o 
  -4 -14   3       81.91       66.27     11.39 o 
  -3 -14   3      661.34      694.05     41.07 o 
  -2 -14   3       32.11       43.04     16.93 o 
  -1 -14   3      340.75      364.67     33.02 o 
   0 -14   3      226.10      287.47     23.91 o 
   1 -14   3      463.27      489.55     35.15 o 
   2 -14   3       25.60       12.90     15.11 o 
   3 -14   3      686.29      679.32     42.36 o 
   4 -14   3        4.65        7.82      7.97 o 
   5 -14   3        6.53        3.49      7.89 o 
   6 -14   3       19.16        5.47     11.99 o 
   7 -14   3       15.00       18.45     13.44 o 
   8 -14   3       10.01        1.14     13.28 o 
  -8 -13   3        6.22       -2.13      9.19 o 
  -7 -13   3        0.26       -8.50      8.50 o 
  -6 -13   3      236.94      227.28     27.94 o 
  -5 -13   3       95.02       85.10     11.23 o 
  -4 -13   3      514.18      512.39     23.76 o 
  -3 -13   3       59.02       65.59     10.78 o 
  -2 -13   3       89.43      106.96     12.45 o 
  -1 -13   3       39.58       34.54     16.09 o 
   0 -13   3        0.88        8.65      9.56 o 
   1 -13   3        0.20        7.29     14.57 o 
   2 -13   3      146.49      166.24     21.71 o 
   3 -13   3       56.86       69.69     10.86 o 
   4 -13   3      664.64      656.32     27.25 o 
   5 -13   3       17.62       15.33      8.27 o 
   6 -13   3       97.19       62.47     16.32 o 
   7 -13   3        0.86       -4.78     10.40 o 
   8 -13   3       37.89       58.30     19.13 o 
  -9 -12   3      175.34      155.16     19.36 o 
  -8 -12   3       21.07       19.74     11.16 o 
  -7 -12   3       15.29        5.09      8.35 o 
  -6 -12   3       28.25       26.26     12.60 o 
  -5 -12   3       71.93       66.57     15.03 o 
  -4 -12   3      307.14      309.94     22.24 o 
  -3 -12   3      557.00      564.17     24.82 o 
  -2 -12   3      165.74      184.77     25.66 o 
  -1 -12   3       36.53       28.54      6.76 o 
   0 -12   3      187.09      208.07     18.07 o 
   1 -12   3       51.22       42.66      7.36 o 
   2 -12   3      210.81      236.76     19.66 o 
   3 -12   3      355.27      374.16     20.50 o 
   4 -12   3      473.26      441.95     21.33 o 
   5 -12   3       87.74       80.31     10.63 o 
   6 -12   3      267.56      257.64     28.92 o 
   7 -12   3       40.39       31.73     13.51 o 
   8 -12   3       48.44       61.03     17.46 o 
  -9 -11   3       52.23       84.41     15.03 o 
  -8 -11   3        0.45        5.16      9.19 o 
  -7 -11   3       71.01       71.36     12.45 o 
  -6 -11   3      104.80       97.85     17.69 o 
  -5 -11   3      303.67      323.23     16.93 o 
  -4 -11   3       50.69       53.14     18.67 o 
  -3 -11   3      676.54      730.64     36.13 o 
  -2 -11   3       72.22       80.92     10.40 o 
  -1 -11   3       52.89       44.79      6.60 o 
   0 -11   3      783.56      877.52     41.83 o 
   1 -11   3       77.40       82.06      7.82 o 
   2 -11   3      206.58      242.91     11.54 o 
   3 -11   3     1045.18     1015.60     64.75 o 
   4 -11   3      158.59      109.46     29.68 o 
   5 -11   3      320.89      329.30     17.08 o 
   6 -11   3      295.33      311.99     26.72 o 
   7 -11   3       40.42       52.53     15.11 o 
   8 -11   3       39.42       26.49     15.64 o 
   9 -11   3       68.20       69.84     19.05 o 
  -9 -10   3        6.65       -2.66     15.26 o 
  -8 -10   3       74.94       71.51     16.70 o 
  -7 -10   3       42.19       56.33     11.54 o 
  -6 -10   3       85.15       54.58     14.50 o 
  -5 -10   3       42.17       46.68      8.05 o 
  -4 -10   3      250.97      216.19     14.04 o 
  -3 -10   3       12.40        3.95      7.21 o 
  -2 -10   3      419.90      397.31     18.60 o 
  -1 -10   3      159.58      177.55     11.77 o 
   0 -10   3      143.24      189.32     15.03 o 
   1 -10   3      290.35      331.50     15.03 o 
   2 -10   3      336.39      303.64     12.53 o 
   3 -10   3      266.51      229.93     26.42 o 
   4 -10   3       69.62       67.64     10.70 o 
   5 -10   3      168.77      164.50     12.60 o 
   6 -10   3       64.85       76.59     15.79 o 
   7 -10   3      199.62      194.03     24.67 o 
   8 -10   3       28.73       30.29     12.68 o 
   9 -10   3      116.47       95.65     20.80 o 
  -9  -9   3       11.94        4.40      9.49 o 
  -8  -9   3       19.10        7.59      8.81 o 
  -7  -9   3       92.14      115.31     14.35 o 
  -6  -9   3      455.42      438.15     29.38 o 
  -5  -9   3       97.05      127.83     16.70 o 
  -4  -9   3      325.47      343.19     42.66 o 
  -3  -9   3       40.35       42.74      7.89 o 
  -2  -9   3       91.14       90.11      7.21 o 
  -1  -9   3      315.77      316.85     12.75 o 
   0  -9   3       14.69       19.43      3.72 o 
   1  -9   3      468.63      505.03     16.40 o 
   2  -9   3      303.68      282.61     12.45 o 
   3  -9   3      114.03      115.38     10.78 o 
   4  -9   3      671.90      619.35     24.14 o 
   5  -9   3      247.30      220.98     22.62 o 
   6  -9   3      323.62      341.44     26.11 o 
   7  -9   3      123.26      139.60     20.42 o 
   8  -9   3       19.50       16.78     12.07 o 
   9  -9   3       40.47       40.69     15.87 o 
 -10  -8   3       67.09       64.83     17.08 o 
  -9  -8   3       92.57       86.08     13.28 o 
  -8  -8   3       21.17       30.74     10.25 o 
  -7  -8   3       12.03       14.57     17.46 o 
  -6  -8   3        3.22       -3.72      7.44 o 
  -5  -8   3       80.91       71.20     13.36 o 
  -4  -8   3       14.02       17.99     10.02 o 
  -3  -8   3      485.15      440.13     18.37 o 
  -2  -8   3       66.43       58.68     12.45 o 
  -1  -8   3      249.49      278.74     11.61 o 
   0  -8   3       37.11       31.88      6.07 o 
   1  -8   3      297.57      318.22     12.07 o 
   2  -8   3      102.08      110.75      6.83 o 
   3  -8   3       90.79       68.32     11.08 o 
   4  -8   3      400.39      346.68     16.32 o 
   5  -8   3       52.79       58.53     12.68 o 
   6  -8   3      172.71      163.66     19.81 o 
   7  -8   3       42.73       61.03     13.82 o 
   8  -8   3       28.83       34.31     14.27 o 
   9  -8   3       18.43       17.46     13.36 o 
 -10  -7   3       64.18       76.52     17.46 o 
  -9  -7   3       30.54       28.31     10.55 o 
  -8  -7   3       26.61       22.92     18.75 o 
  -7  -7   3       90.34       80.69     11.84 o 
  -6  -7   3       42.57       44.41      9.26 o 
  -5  -7   3      267.67      254.15     20.12 o 
  -4  -7   3      168.90      175.05      9.19 o 
  -3  -7   3      703.28      691.92     33.32 o 
  -2  -7   3      235.77      240.94     12.83 o 
  -1  -7   3      139.82      157.29      7.74 o 
   0  -7   3       29.13       28.69      3.72 o 
   1  -7   3      199.54      206.93      7.89 o 
   2  -7   3      144.33      145.52      7.14 o 
   3  -7   3      710.59      659.59     23.84 o 
   4  -7   3      206.94      187.04     12.45 o 
   5  -7   3      126.17      132.54     16.47 o 
   6  -7   3      167.65      161.16     19.21 o 
   7  -7   3       31.78       37.50     11.92 o 
   8  -7   3       14.74       22.01     11.84 o 
   9  -7   3       53.48       36.29     14.35 o 
  10  -7   3        7.51       15.33     12.60 o 
 -10  -6   3       32.67       46.23     13.44 o 
  -9  -6   3      131.91      160.32     27.94 o 
  -8  -6   3        8.35        1.67     16.70 o 
  -7  -6   3        5.93        6.98      9.49 o 
  -6  -6   3       15.65        4.93     21.18 o 
  -5  -6   3       86.84       86.61     12.60 o 
  -4  -6   3       91.46       71.28     10.93 o 
  -3  -6   3        4.54        4.33      3.72 o 
  -2  -6   3     1509.31     1488.15     41.67 o 
  -1  -6   3      394.03      372.64     14.57 o 
   0  -6   3      144.40      141.42      6.60 o 
   1  -6   3      181.59      195.77     10.32 o 
   2  -6   3     1517.89     1477.75     33.40 o 
   3  -6   3      215.02      207.61     11.46 o 
   4  -6   3        4.21        1.29      4.55 o 
   5  -6   3      531.98      520.67     28.62 o 
   6  -6   3       54.16       45.85     10.78 o 
   7  -6   3      237.42      218.24     20.88 o 
   8  -6   3       51.92       33.63     11.99 o 
   9  -6   3       50.36       37.35     13.28 o 
  10  -6   3        9.91       16.09     11.92 o 
 -10  -5   3        2.89       11.01     10.93 o 
  -9  -5   3      108.52      136.26     18.14 o 
  -8  -5   3       36.15       41.22      9.26 o 
  -7  -5   3      110.44      104.22     11.84 o 
  -6  -5   3      164.64      161.08     13.44 o 
  -5  -5   3       59.37       51.39      8.88 o 
  -4  -5   3      159.19      161.92     13.74 o 
  -3  -5   3     1725.52     1743.89     38.71 o 
  -2  -5   3      114.97      121.46      7.82 o 
  -1  -5   3      115.64      136.03      6.53 o 
   0  -5   3      145.81      156.07      5.69 o 
   1  -5   3       99.75      111.89      5.01 o 
   2  -5   3      429.21      408.09     16.24 o 
   3  -5   3      269.33      303.87     12.22 o 
   4  -5   3      122.06      121.53     13.21 o 
   5  -5   3      104.86       90.79     12.53 o 
   6  -5   3      133.91      127.00     15.49 o 
   7  -5   3      148.76      167.61     19.05 o 
   8  -5   3       19.30        4.93      8.73 o 
   9  -5   3       21.32       21.94     11.39 o 
  10  -5   3       11.79       -7.82      9.03 o 
 -10  -4   3       49.96       50.18     13.74 o 
  -9  -4   3       81.78       75.61     13.74 o 
  -8  -4   3        7.71        9.72     11.99 o 
  -7  -4   3       89.35       85.78     10.48 o 
  -6  -4   3        3.64       -1.29      6.53 o 
  -5  -4   3      461.39      475.20     19.28 o 
  -4  -4   3       92.22      119.18      9.11 o 
  -3  -4   3     1967.20     1943.53     52.23 o 
  -2  -4   3      169.33      232.21     13.89 o 
  -1  -4   3     1490.10     1393.26     31.43 o 
   0  -4   3      136.98      132.62      5.39 o 
   1  -4   3     1684.57     1527.39     33.32 o 
   2  -4   3      369.49      395.57     14.04 o 
   3  -4   3     1084.29     1024.33     23.61 o 
   4  -4   3      157.60      162.83     13.36 o 
   5  -4   3      256.96      249.97     18.07 o 
   6  -4   3      112.76      113.26     14.35 o 
   7  -4   3       15.08        9.87      8.35 o 
   8  -4   3       58.95       55.26     12.75 o 
   9  -4   3       46.60       44.48     12.53 o 
  10  -4   3       29.23        9.72     10.70 o 
 -10  -3   3       53.37       53.21     12.90 o 
  -9  -3   3       21.35       19.89      9.94 o 
  -8  -3   3       48.76       46.15      9.19 o 
  -7  -3   3       52.40       46.00      9.19 o 
  -6  -3   3       49.44       41.75      7.82 o 
  -5  -3   3        4.06        3.95      6.76 o 
  -4  -3   3      640.61      667.71     21.94 o 
  -3  -3   3      341.23      382.06     26.34 o 
  -2  -3   3      213.14      231.91      7.21 o 
  -1  -3   3      486.12      467.84     12.75 o 
   0  -3   3       25.71       35.91      2.81 o 
   1  -3   3      289.81      286.87      8.81 o 
   2  -3   3      149.99      163.59     12.53 o 
   3  -3   3      545.48      444.23     22.17 o 
   4  -3   3        7.81        9.26      4.86 o 
   5  -3   3        4.44       -0.99      4.78 o 
   6  -3   3      132.88      140.81     14.88 o 
   7  -3   3       34.69       39.70      9.72 o 
   8  -3   3       10.66       21.33      8.96 o 
   9  -3   3       36.88       15.33      9.87 o 
  10  -3   3       50.21       48.28     12.37 o 
 -10  -2   3       34.51       40.23     10.93 o 
  -9  -2   3      254.87      255.51     18.98 o 
  -8  -2   3       34.47       34.69      9.49 o 
  -7  -2   3       93.51       75.00     13.51 o 
  -6  -2   3      351.54      329.45     15.18 o 
  -5  -2   3       86.49      134.06     23.30 o 
  -4  -2   3      134.63      131.78     10.86 o 
  -3  -2   3      557.47      583.22     18.60 o 
  -2  -2   3     3189.03     3148.00     65.43 o 
  -1  -2   3       86.62       85.93      4.71 o 
   0  -2   3      549.68      525.68      9.79 o 
   1  -2   3      277.58      277.91     12.15 o 
   2  -2   3     2654.09     2406.74     51.77 o 
   3  -2   3       27.54       25.35      4.55 o 
   4  -2   3        0.27        2.88      2.58 o 
   5  -2   3      425.54      402.32     14.42 o 
   6  -2   3      282.16      262.04     18.83 o 
   7  -2   3       99.00      102.10     13.59 o 
   8  -2   3       11.52        5.09      7.59 o 
   9  -2   3       44.61       49.42     10.93 o 
  10  -2   3        9.24       17.31      9.56 o 
 -10  -1   3        3.85       -7.29      7.29 o 
  -9  -1   3      112.74      128.14     14.27 o 
  -8  -1   3       99.43      117.13     12.90 o 
  -7  -1   3       51.34       51.16     18.22 o 
  -6  -1   3      284.90      236.01     10.48 o 
  -5  -1   3        9.21       19.43      4.86 o 
  -4  -1   3      981.74      940.98     22.77 o 
  -3  -1   3     1981.99     2023.54     53.14 o 
  -2  -1   3      775.23      737.70     43.88 o 
  -1  -1   3      831.66      860.90     44.18 o 
   0  -1   3      337.56      326.03      8.58 o 
   1  -1   3     1391.59     1313.86     34.54 o 
   2  -1   3      508.72      438.46     21.33 o 
   3  -1   3      385.65      343.72     11.92 o 
   4  -1   3      228.79      201.16      9.03 o 
   5  -1   3      126.50      116.14     10.25 o 
   6  -1   3      169.76      176.95     14.42 o 
   7  -1   3       51.35       37.50      8.43 o 
   8  -1   3       40.56       36.82      9.03 o 
   9  -1   3       74.99       76.67     12.68 o 
  10  -1   3       10.95       11.99      7.82 o 
  -9   0   3       39.97       40.46      8.73 o 
  -8   0   3        2.12       -0.46      5.54 o 
  -7   0   3        0.57       -3.80      3.95 o 
  -6   0   3       23.47       29.38      7.97 o 
  -5   0   3      127.92      128.52      6.98 o 
  -4   0   3       50.87       73.25     15.79 o 
  -3   0   3       95.80       86.92      5.09 o 
  -2   0   3       64.18       61.26      4.02 o 
  -1   0   3      326.73      278.82      9.11 o 
   0   0   3       30.68       30.44      2.05 o 
   1   0   3       59.00       46.15      2.43 o 
   2   0   3      127.40      128.82      6.53 o 
   3   0   3       61.88       56.48      4.78 o 
   4   0   3      362.78      321.71     11.99 o 
   5   0   3      172.58      165.26      8.81 o 
   6   0   3      347.65      288.99     12.60 o 
   7   0   3        3.88       12.98      6.00 o 
   8   0   3      171.71      194.48     15.87 o 
   9   0   3        0.05       10.93      7.52 o 
  10   0   3        8.03       13.66      7.74 o 
  -8   1   3      101.56      115.31     10.93 o 
  -7   1   3       54.83       54.50      6.22 o 
  -6   1   3      276.50      243.22      9.56 o 
  -5   1   3        8.98       12.75      3.26 o 
  -4   1   3      995.68      947.74     22.24 o 
  -3   1   3     1963.39     1993.18     54.58 o 
  -2   1   3      771.25      730.26     21.94 o 
  -1   1   3      837.47      777.32     23.15 o 
   0   1   3      339.54      313.74      8.50 o 
   1   1   3     1380.02     1308.62     22.01 o 
   2   1   3      505.17      441.42     13.89 o 
   3   1   3      401.20      350.86     11.99 o 
   4   1   3      219.22      188.18      8.81 o 
   5   1   3      120.60      111.82      7.44 o 
   6   1   3      172.31      172.01      9.72 o 
   7   1   3       50.00       45.47      7.52 o 
   8   1   3       39.05       34.16      7.44 o 
   9   1   3       76.00       71.43     10.02 o 
  10   1   3       11.12        3.57      6.76 o 
  -7   2   3       89.02       92.08     15.87 o 
  -6   2   3      350.02      307.06     15.64 o 
  -5   2   3       85.09       93.22      9.03 o 
  -4   2   3      131.01      126.54      8.65 o 
  -3   2   3      551.12      568.87     18.67 o 
  -2   2   3     3166.47     3048.48     65.21 o 
  -1   2   3       87.33       93.14      6.22 o 
   0   2   3      529.90      505.87      9.87 o 
   1   2   3      274.73      256.43      6.83 o 
   2   2   3     2669.55     2481.51     51.32 o 
   3   2   3       27.60       32.11      5.47 o 
   4   2   3        0.98       -2.43      2.51 o 
   5   2   3      422.32      407.33     17.69 o 
   6   2   3      282.48      295.29     12.37 o 
   7   2   3       95.68      102.71      8.20 o 
   8   2   3       11.36        1.75      5.47 o 
  -8   3   3       48.25       63.39     16.32 o 
  -7   3   3       48.77       39.09     12.83 o 
  -6   3   3       53.44       74.16     14.12 o 
  -5   3   3        3.25        1.75      5.24 o 
  -4   3   3      629.78      659.21     39.78 o 
  -3   3   3      348.58      382.13     12.60 o 
  -2   3   3      208.03      228.64      7.74 o 
  -1   3   3      481.96      460.40     12.07 o 
   0   3   3       26.53       32.72      2.96 o 
   1   3   3      294.37      273.73      6.91 o 
   2   3   3      156.15      161.54      6.68 o 
   3   3   3      534.03      468.14     11.99 o 
   4   3   3       10.03       15.33      3.34 o 
   5   3   3        5.89        6.91      4.25 o 
   6   3   3      130.57      130.87     19.58 o 
   7   3   3       36.62       30.36      5.16 o 
  -8   4   3        7.14       17.84     12.90 o 
  -7   4   3       89.39       78.64     16.55 o 
  -6   4   3        4.24       -2.81      8.73 o 
  -5   4   3      461.25      493.80     18.37 o 
  -4   4   3       88.37      108.63      5.54 o 
  -3   4   3     1974.37     1991.51     33.25 o 
  -2   4   3      168.30      194.79      7.44 o 
  -1   4   3     1512.93     1374.74     44.26 o 
   0   4   3      135.30      134.74      6.76 o 
   1   4   3     1682.63     1487.08     32.03 o 
   2   4   3      361.99      370.52     11.23 o 
   3   4   3     1078.52     1028.74     32.95 o 
   4   4   3      153.12      154.78      9.34 o 
   5   4   3      256.89      275.10     32.34 o 
   6   4   3      111.20      113.18      9.19 o 
   7   4   3       14.59        7.29     10.48 o 
   8   4   3       58.40       60.73     15.41 o 
  -8   5   3       38.58       28.47     14.80 o 
  -7   5   3      114.87      129.96     20.19 o 
  -6   5   3      157.88      163.36     21.03 o 
  -5   5   3       59.16       76.14     13.66 o 
  -4   5   3      166.99      164.27      5.92 o 
  -3   5   3     1716.33     1726.96     33.10 o 
  -2   5   3      110.40      113.87      6.00 o 
  -1   5   3      113.78      122.90      6.60 o 
   0   5   3      146.62      149.77     10.40 o 
   1   5   3       95.52      108.48      4.18 o 
   2   5   3      437.10      415.61     10.70 o 
   3   5   3      279.82      338.56     29.91 o 
   4   5   3      118.09      115.76      6.68 o 
   5   5   3      101.51      101.95     11.31 o 
   6   5   3      139.82      111.51     17.76 o 
   7   5   3      146.50      151.06     20.88 o 
   8   5   3       18.13       17.31     12.83 o 
  -9   6   3      130.23      129.12     24.90 o 
  -8   6   3        8.59       21.18     13.51 o 
  -7   6   3        7.01       23.99     12.68 o 
  -6   6   3       14.38        5.09     14.73 o 
  -5   6   3       91.15      120.93     27.71 o 
  -4   6   3       92.06       95.34      4.78 o 
  -3   6   3        3.46        7.14      2.73 o 
  -2   6   3     1497.85     1450.49     33.40 o 
  -1   6   3      406.97      398.00     13.89 o 
   0   6   3      125.93      134.59     14.12 o 
   1   6   3      174.10      184.23      5.85 o 
   2   6   3     1537.88     1462.72     29.38 o 
   3   6   3      212.07      187.12      7.74 o 
   4   6   3        3.24        2.88      3.57 o 
   5   6   3      530.63      494.94     21.86 o 
   6   6   3       54.71       45.55      6.07 o 
   7   6   3      239.12      257.94     27.48 o 
   8   6   3       51.96       34.84     15.26 o 
  -9   7   3       29.34       28.69     17.08 o 
  -8   7   3       26.03       30.90     15.03 o 
  -7   7   3       87.14       82.36     15.03 o 
  -6   7   3       41.45       53.67      5.62 o 
  -5   7   3      269.00      269.86     19.05 o 
  -4   7   3      164.64      182.87      7.06 o 
  -3   7   3      701.78      707.26     18.37 o 
  -2   7   3      232.14      235.70      8.96 o 
  -1   7   3      141.92      142.94      8.96 o 
   0   7   3       29.06       37.42      9.11 o 
   1   7   3      195.03      210.50      7.06 o 
   2   7   3      137.55      139.45      5.62 o 
   3   7   3      711.25      728.74     17.08 o 
   4   7   3      199.13      197.37      8.73 o 
   5   7   3      126.42      154.71      8.81 o 
   6   7   3      163.52      180.36     22.62 o 
   7   7   3       33.44       28.54     13.89 o 
   8   7   3       14.11        9.56     12.60 o 
  -9   8   3       91.48      108.48     24.22 o 
  -8   8   3       20.61       33.78     16.85 o 
  -7   8   3       11.53        8.20      9.03 o 
  -6   8   3        2.76       -2.58     16.32 o 
  -5   8   3       76.36       78.72      7.06 o 
  -4   8   3       15.93       20.95     10.10 o 
  -3   8   3      479.70      442.10     13.28 o 
  -2   8   3       64.51       65.06      9.34 o 
  -1   8   3      239.09      279.96     10.40 o 
   0   8   3       36.29       32.41      7.67 o 
   1   8   3      282.40      319.35      8.96 o 
   2   8   3      102.12       98.84      6.00 o 
   3   8   3       92.14       81.76      6.15 o 
   4   8   3      398.37      356.78     12.07 o 
   5   8   3       55.94       58.98      9.94 o 
   6   8   3      172.40      187.88     14.65 o 
   7   8   3       43.86       48.05     10.55 o 
   8   8   3       29.94       26.04     10.10 o 
   9   8   3       17.58       -3.04     14.04 o 
  -9   9   3       12.14       23.53     17.08 o 
  -8   9   3       17.55        3.95     12.53 o 
  -7   9   3       92.78      110.15     19.43 o 
  -6   9   3      446.44      449.39     22.32 o 
  -5   9   3       94.13       94.89     17.31 o 
  -4   9   3      327.95      347.67     25.66 o 
  -3   9   3       38.37       39.32      5.62 o 
  -2   9   3       89.77       81.22      7.89 o 
  -1   9   3      317.22      316.09     11.61 o 
   0   9   3       14.93       11.77     10.10 o 
   1   9   3      465.07      483.47     12.98 o 
   2   9   3      306.10      289.98     12.60 o 
   3   9   3      110.26      104.45      9.49 o 
   4   9   3      670.64      645.39     21.25 o 
   5   9   3      242.15      230.46     16.40 o 
   6   9   3      332.11      325.28     43.19 o 
   7   9   3      121.68      123.96     14.12 o 
   8   9   3       20.72        2.13      9.72 o 
   9   9   3       40.24       44.18     19.96 o 
  -9  10   3        6.65       -6.22     14.20 o 
  -8  10   3       73.53       64.60     14.12 o 
  -7  10   3       43.13       60.50     18.67 o 
  -6  10   3       84.44       97.92     18.83 o 
  -5  10   3       45.33       68.24     16.02 o 
  -4  10   3      254.42      246.94     25.66 o 
  -3  10   3       13.02        8.88      4.48 o 
  -2  10   3      421.23      377.58     16.47 o 
  -1  10   3      167.39      166.85     10.86 o 
   0  10   3      135.29      174.97     11.23 o 
   1  10   3      278.15      291.65     12.07 o 
   2  10   3      342.66      309.71     13.97 o 
   3  10   3      261.63      268.80     37.20 o 
   4  10   3       66.30       69.15      9.03 o 
   5  10   3      166.26      170.80     14.88 o 
   6  10   3       63.12       63.46     11.54 o 
   7  10   3      199.27      205.34     17.38 o 
   8  10   3       27.71       14.50     13.06 o 
   9  10   3      116.51      112.73     19.66 o 
  -9  11   3       52.39       39.25     21.48 o 
  -8  11   3        0.54      -12.90     13.06 o 
  -7  11   3       70.01       80.69     20.50 o 
  -6  11   3      105.38      149.24     23.99 o 
  -5  11   3      304.65      296.13     26.87 o 
  -4  11   3       52.86       43.80     12.90 o 
  -3  11   3      672.49      672.34     39.17 o 
  -2  11   3       73.54       58.45      7.82 o 
  -1  11   3       51.90       57.84      7.97 o 
   0  11   3      784.98      854.14     29.45 o 
   1  11   3       78.63       93.37      7.89 o 
   2  11   3      208.13      214.83     12.45 o 
   3  11   3     1054.63      960.57     35.91 o 
   4  11   3      158.78      160.02     15.41 o 
   5  11   3      326.19      314.88     19.28 o 
   6  11   3      296.09      288.08     20.57 o 
   7  11   3       41.55       44.94     12.45 o 
   8  11   3       39.27       22.01     16.93 o 
   9  11   3       69.42       64.30     21.33 o 
  -9  12   3      173.28      166.70     31.20 o 
  -8  12   3       22.20       21.18     17.31 o 
  -7  12   3       14.74        7.67     14.50 o 
  -6  12   3       29.51       31.58     15.41 o 
  -5  12   3       73.09       64.68     16.85 o 
  -4  12   3      316.57      301.97     26.57 o 
  -3  12   3      562.93      559.00     35.37 o 
  -2  12   3      169.82      185.68     12.98 o 
  -1  12   3       37.98       41.14      8.96 o 
   0  12   3      189.49      200.40     23.91 o 
   1  12   3       52.20       40.16      6.45 o 
   2  12   3      212.27      221.13     13.82 o 
   3  12   3      356.88      330.67     26.95 o 
   4  12   3      470.57      424.49     27.56 o 
   5  12   3       85.92       87.45     18.83 o 
   6  12   3      265.41      273.13     23.30 o 
   7  12   3       39.53       30.74     11.92 o 
   8  12   3       49.98       40.99     13.51 o 
  -8  13   3        6.50        4.55     16.32 o 
  -7  13   3        0.21       -4.78     12.75 o 
  -6  13   3      235.87      286.33     33.70 o 
  -5  13   3       94.61       94.13     19.89 o 
  -4  13   3      520.30      504.20     35.30 o 
  -3  13   3       59.65       86.77     17.31 o 
  -2  13   3       88.46       92.08     10.25 o 
  -1  13   3       39.25       41.14      8.20 o 
   0  13   3        0.83       -4.63      4.63 o 
   1  13   3        0.19        4.25      7.29 o 
   2  13   3      149.26      199.95     23.53 o 
   3  13   3       57.82       60.65     15.33 o 
   4  13   3      666.37      645.24     41.67 o 
   5  13   3       18.05       -4.25     11.23 o 
   6  13   3      100.64      117.05     23.53 o 
   7  13   3        0.95      -12.60     12.60 o 
   8  13   3       38.05       49.65     20.57 o 
  -8  14   3       38.56       48.81     20.88 o 
  -7  14   3       19.06        9.03     16.09 o 
  -6  14   3       29.10       25.43     15.41 o 
  -5  14   3       36.95       40.92     15.49 o 
  -4  14   3       83.28       49.19     15.87 o 
  -3  14   3      668.43      582.31     39.02 o 
  -2  14   3       34.24       43.80     11.77 o 
  -1  14   3      349.09      345.39     20.88 o 
   0  14   3      219.95      216.27     14.73 o 
   1  14   3      462.95      423.43     23.99 o 
   2  14   3       25.66       31.28     12.60 o 
   3  14   3      691.71      678.87     42.21 o 
   4  14   3        4.74        8.65     11.61 o 
   5  14   3        6.64      -10.40     10.40 o 
   6  14   3       18.30       33.70     16.24 o 
   7  14   3       14.90       15.33     15.64 o 
   8  14   3        9.33       -4.33     14.20 o 
  -7  15   3       45.64       58.38     21.25 o 
  -6  15   3        8.61        8.27     14.65 o 
  -5  15   3       79.60      102.48     22.01 o 
  -4  15   3      169.74      214.07     28.09 o 
  -3  15   3       51.56       42.89     15.33 o 
  -2  15   3      437.11      366.95     29.23 o 
  -1  15   3        0.46       -0.46      5.39 o 
   0  15   3       56.44       40.46      8.20 o 
   1  15   3        1.78        0.15      5.24 o 
   2  15   3      196.32      186.74     24.52 o 
   3  15   3      234.86      234.64     28.54 o 
   4  15   3       81.03       95.34     20.57 o 
   5  15   3       44.38       45.62     16.70 o 
   6  15   3        3.98      -11.99     11.99 o 
   7  15   3        2.00       24.37     16.85 o 
  -7  16   3        6.21        7.14     15.87 o 
  -6  16   3       22.11       39.32     17.23 o 
  -5  16   3       77.50       66.27     19.81 o 
  -4  16   3      214.17      169.66     26.34 o 
  -3  16   3       89.89      123.43     21.79 o 
  -2  16   3      201.06      207.16     26.42 o 
  -1  16   3       28.00       28.09      7.67 o 
   0  16   3      170.90      169.96     16.40 o 
   1  16   3        2.65       -7.14      7.14 o 
   2  16   3      272.01      293.77     31.12 o 
   3  16   3       15.00       20.50     13.74 o 
   4  16   3       98.47       66.73     18.75 o 
   5  16   3       93.87       70.22     20.57 o 
   6  16   3       59.11       70.07     22.24 o 
   7  16   3        0.92       -7.21     14.35 o 
  -6  17   3       59.26       63.54     21.56 o 
  -5  17   3       37.48       11.23     14.35 o 
  -4  17   3       94.90       86.16     21.10 o 
  -3  17   3       35.15       22.85     14.35 o 
  -2  17   3        9.71       11.23     11.69 o 
  -1  17   3       56.05       42.74      7.74 o 
   0  17   3       49.30       45.55     14.27 o 
   1  17   3       39.04       20.80     16.17 o 
   2  17   3       43.95       65.06     16.02 o 
   3  17   3        7.95       18.29     13.44 o 
   4  17   3      134.90      128.97     24.90 o 
   5  17   3        2.05       -2.35     14.04 o 
   6  17   3       26.78       12.30     16.02 o 
  -6  18   3       11.47        8.96     17.31 o 
  -5  18   3        1.59       -9.79     12.07 o 
  -4  18   3       70.31       97.24     21.94 o 
  -3  18   3      241.60      225.38     29.53 o 
  -2  18   3      185.49      196.08     27.33 o 
  -1  18   3       16.80       17.23      9.34 o 
   0  18   3       90.10      109.99     11.23 o 
   1  18   3       52.96       47.29     10.25 o 
   2  18   3      120.29      125.86     21.03 o 
   3  18   3      209.45      211.87     28.85 o 
   4  18   3       37.74       44.94     17.91 o 
   5  18   3       28.56        4.25     15.71 o 
   6  18   3       13.04       29.00     17.91 o 
  -5  19   3       35.25       29.53     19.21 o 
  -4  19   3       22.21        1.14     14.88 o 
  -3  19   3      149.03      137.55     25.96 o 
  -2  19   3       56.69       55.49     17.69 o 
  -1  19   3      110.43      107.26     14.50 o 
   0  19   3        2.05        4.71      9.41 o 
   1  19   3       97.15      115.00     12.83 o 
   2  19   3       21.68       39.40     16.70 o 
   3  19   3      398.83      400.88     35.68 o 
   4  19   3       37.96       24.97     18.14 o 
   5  19   3       60.50       97.92     25.28 o 
  -4  20   3       56.38       71.05     21.71 o 
  -3  20   3        0.45        6.83     14.65 o 
  -2  20   3       11.66       -4.71     12.68 o 
  -1  20   3       79.57       81.07     15.26 o 
   0  20   3       10.71       10.17     18.52 o 
   1  20   3       33.01       40.08     16.62 o 
   2  20   3       60.22       29.83     17.23 o 
   3  20   3       17.52       25.73     16.85 o 
   4  20   3       27.82       15.26     18.14 o 
  -3  21   3       11.70       28.24     18.07 o 
  -2  21   3       18.66        7.74     14.65 o 
  -1  21   3       66.78       69.69     22.01 o 
   0  21   3       86.09       53.67     14.88 o 
   1  21   3       54.70       70.98     19.28 o 
   2  21   3       70.13       76.82     20.34 o 
   3  21   3       52.91       84.56     21.94 o 
   0  22   3        8.93        8.81     19.81 o 
  -3 -21   4        3.08       -5.77     17.61 o 
  -2 -21   4        3.76       16.09     20.12 o 
  -1 -21   4       69.89       78.57     25.58 o 
   1 -21   4       36.17       60.58     24.14 o 
   2 -21   4       28.50       77.12     27.48 o 
  -4 -20   4       70.56       94.20     16.09 o 
  -3 -20   4       61.94       58.15     15.18 o 
  -2 -20   4       38.93       28.16     13.21 o 
  -1 -20   4        2.54       10.25     11.46 o 
   1 -20   4       36.91       66.04     24.59 o 
   2 -20   4       12.03       22.92     22.62 o 
   3 -20   4       70.03       55.87     24.52 o 
   4 -20   4       42.24       12.83     19.36 o 
  -5 -19   4       19.36        9.49     10.86 o 
  -4 -19   4       31.48       36.06     13.66 o 
  -3 -19   4       66.21       77.58     16.09 o 
  -2 -19   4       69.76       79.02     14.80 o 
  -1 -19   4       11.81        2.66     19.89 o 
   1 -19   4       16.97        7.44     19.96 o 
   2 -19   4       15.25       24.97     22.32 o 
   3 -19   4      127.72      139.37     28.01 o 
   4 -19   4       27.51       50.86     21.03 o 
   5 -19   4        7.43       -4.10     16.02 o 
  -6 -18   4        7.61       22.01     11.69 o 
  -5 -18   4       15.15       48.28     12.68 o 
  -4 -18   4        4.39       10.48     23.15 o 
  -3 -18   4       54.89       40.31     12.90 o 
  -2 -18   4       17.97       28.47     17.38 o 
  -1 -18   4       15.34       21.03     11.23 o 
   1 -18   4        3.23       -5.09     17.61 o 
   2 -18   4      134.25      162.75     26.49 o 
   3 -18   4       19.92        9.49     20.72 o 
   4 -18   4        5.05      -16.24     16.24 o 
   5 -18   4        7.41       34.46     17.23 o 
  -6 -17   4       47.66       21.86     12.90 o 
  -5 -17   4       26.74       36.82     12.60 o 
  -4 -17   4      148.72      145.52     19.96 o 
  -3 -17   4       87.69      102.48     21.33 o 
  -2 -17   4       45.53       41.90     12.68 o 
  -1 -17   4      101.65       77.43     13.36 o 
   0 -17   4       34.00       45.39     13.82 o 
   1 -17   4       36.77       53.36     19.13 o 
   2 -17   4      121.30      110.45     23.99 o 
   3 -17   4       18.53       37.35     20.50 o 
   4 -17   4       32.93       24.59     18.07 o 
   5 -17   4       12.73       11.39     16.62 o 
   6 -17   4       28.71       25.28     14.35 o 
  -7 -16   4       13.68        5.24     11.08 o 
  -6 -16   4      121.44       95.65     17.69 o 
  -5 -16   4       26.68       37.50     11.54 o 
  -4 -16   4      143.33      164.35     26.95 o 
  -3 -16   4       32.21       33.48     19.13 o 
  -2 -16   4       33.59       73.10     19.74 o 
  -1 -16   4       48.06       45.77     13.06 o 
   0 -16   4       13.85        8.81      9.64 o 
   1 -16   4        0.24      -14.57     14.57 o 
   2 -16   4       40.70       45.39     18.83 o 
   3 -16   4      178.39      179.45     25.28 o 
   4 -16   4      126.67      111.13     21.03 o 
   5 -16   4       22.11       29.45     16.55 o 
   6 -16   4       83.56       73.18     15.18 o 
   7 -16   4       68.91       78.72     21.86 o 
  -7 -15   4       27.60       29.00     11.84 o 
  -6 -15   4       37.02       16.47     10.40 o 
  -5 -15   4       25.00       17.31      7.82 o 
  -4 -15   4       47.88       50.71     16.78 o 
  -3 -15   4      220.44      235.70     26.80 o 
  -2 -15   4      121.83      113.64     21.33 o 
  -1 -15   4       64.68       80.46     19.74 o 
   0 -15   4       14.08        7.14      7.36 o 
   1 -15   4       36.99       26.95      9.56 o 
   2 -15   4       45.03       71.96     19.13 o 
   3 -15   4      434.71      457.59     33.93 o 
   4 -15   4       42.50       49.57     17.23 o 
   5 -15   4        8.76       -4.25     14.65 o 
   6 -15   4       25.43       22.92      9.03 o 
   7 -15   4        4.57       -3.57     11.39 o 
  -8 -14   4       14.36       12.45     11.39 o 
  -7 -14   4       72.70       82.51     14.12 o 
  -6 -14   4       60.30       58.15      8.88 o 
  -5 -14   4       22.03       14.65      7.44 o 
  -4 -14   4       27.82       17.69      8.50 o 
  -3 -14   4      496.20      478.99     35.68 o 
  -2 -14   4       67.11       49.34     17.69 o 
  -1 -14   4      117.52      153.41     21.94 o 
   0 -14   4      209.41      237.68     13.74 o 
   1 -14   4      217.03      243.67     16.17 o 
   2 -14   4      196.91      203.67     24.52 o 
   3 -14   4      348.78      359.66     32.26 o 
   4 -14   4       11.38       13.36      8.96 o 
   5 -14   4       29.63       29.15      9.79 o 
   6 -14   4       34.12       50.94     18.75 o 
   7 -14   4       12.15        8.20     12.75 o 
   8 -14   4       33.60       51.09     19.05 o 
  -8 -13   4       48.82       41.52     12.68 o 
  -7 -13   4      107.38      103.69     15.41 o 
  -6 -13   4        5.88       10.48      9.72 o 
  -5 -13   4       91.25       90.71     11.99 o 
  -4 -13   4       83.04       83.73     11.61 o 
  -3 -13   4      221.97      194.71     17.00 o 
  -2 -13   4      148.77      159.79     21.03 o 
  -1 -13   4      134.82      126.85     20.65 o 
   0 -13   4       66.08       48.81     11.46 o 
   1 -13   4       75.40      102.10     11.99 o 
   2 -13   4      259.28      270.39     26.42 o 
   3 -13   4       66.67       66.57     10.93 o 
   4 -13   4       36.84       34.62     16.85 o 
   5 -13   4       38.85       32.11      9.19 o 
   6 -13   4       17.45       31.20     14.04 o 
   7 -13   4       57.98        9.94     12.45 o 
   8 -13   4       59.27       65.74     19.51 o 
  -9 -12   4        8.33        4.02     10.70 o 
  -8 -12   4      104.29      107.03     23.15 o 
  -7 -12   4       70.30       75.68     13.28 o 
  -6 -12   4       86.67       62.09     12.07 o 
  -5 -12   4      460.40      460.32     17.99 o 
  -4 -12   4      909.76      818.01     30.52 o 
  -3 -12   4      269.52      279.96     17.00 o 
  -2 -12   4      634.66      633.32     26.64 o 
  -1 -12   4      338.64      330.44     21.33 o 
   0 -12   4      268.46      260.52     17.76 o 
   1 -12   4       96.17      101.42      9.41 o 
   2 -12   4      480.29      480.66     33.63 o 
   3 -12   4      225.21      235.09     23.61 o 
   4 -12   4      374.33      350.33     25.66 o 
   5 -12   4      284.54      257.79     16.62 o 
   6 -12   4      171.13      199.26     25.51 o 
   7 -12   4       18.88       32.41     14.73 o 
   8 -12   4       17.04       29.07     14.04 o 
  -9 -11   4       54.51       42.43     13.06 o 
  -8 -11   4       48.84       64.90     13.44 o 
  -7 -11   4       47.01       47.06     11.39 o 
  -6 -11   4       18.58       19.58     14.04 o 
  -5 -11   4       37.90       40.08      7.21 o 
  -4 -11   4      178.29      132.24     39.47 o 
  -3 -11   4       64.30       58.00     10.02 o 
  -2 -11   4       66.61       79.02     10.17 o 
  -1 -11   4      145.85      146.89      9.94 o 
   0 -11   4       38.90       40.00      9.64 o 
   1 -11   4       14.22       15.11      4.86 o 
   2 -11   4       65.48       54.05      7.14 o 
   3 -11   4       32.84       32.49      8.88 o 
   4 -11   4        3.84       -4.93      6.07 o 
   5 -11   4        5.47        8.88      7.06 o 
   6 -11   4       35.65        8.27     10.93 o 
   7 -11   4        1.64       -2.51     10.32 o 
   8 -11   4       44.25       56.25     17.76 o 
   9 -11   4        8.46       18.45     14.50 o 
  -9 -10   4      136.03      134.29     16.78 o 
  -8 -10   4      103.99      132.84     16.09 o 
  -7 -10   4      144.28      150.15     16.09 o 
  -6 -10   4      171.90      181.05     24.37 o 
  -5 -10   4       56.63       61.41      8.05 o 
  -4 -10   4      196.10      185.15     13.44 o 
  -3 -10   4     1520.02     1516.84     45.55 o 
  -2 -10   4      503.45      472.85     20.95 o 
  -1 -10   4      619.13      632.03     23.46 o 
   0 -10   4       26.31       20.12      4.33 o 
   1 -10   4      831.50      830.69     20.12 o 
   2 -10   4      766.52      746.27     21.33 o 
   3 -10   4     1188.09     1172.51     38.18 o 
   4 -10   4       10.63       12.45      6.83 o 
   5 -10   4       14.32        9.26      6.38 o 
   6 -10   4       22.39       15.18     10.86 o 
   7 -10   4       42.91       37.80     13.82 o 
   8 -10   4        1.07        7.89     12.37 o 
   9 -10   4        0.64        6.07     13.74 o 
  -9  -9   4      214.55      223.10     20.19 o 
  -8  -9   4      130.81      136.26     22.47 o 
  -7  -9   4       11.14       10.10      8.27 o 
  -6  -9   4      288.46      254.60     28.69 o 
  -5  -9   4        4.89       -0.30      6.76 o 
  -4  -9   4      889.70      873.35     29.91 o 
  -3  -9   4     1043.62     1016.36     48.28 o 
  -2  -9   4      580.82      538.51     17.69 o 
  -1  -9   4      181.01      194.41     10.48 o 
   0  -9   4      174.13      155.54      8.88 o 
   1  -9   4      287.94      312.52     10.93 o 
   2  -9   4      388.15      354.65     11.31 o 
   3  -9   4     1119.52     1061.53     35.07 o 
   4  -9   4      277.84      260.07     37.20 o 
   5  -9   4       27.87       19.28      5.92 o 
   6  -9   4       88.28      117.43     18.22 o 
   7  -9   4        3.19        6.68     10.40 o 
   8  -9   4       41.85       56.93     15.94 o 
   9  -9   4      214.16      231.07     28.69 o 
 -10  -8   4      114.83      127.23     21.25 o 
  -9  -8   4       26.03       34.99     10.78 o 
  -8  -8   4       95.63      129.65     32.03 o 
  -7  -8   4       32.67       39.63      9.87 o 
  -6  -8   4      284.68      286.33     17.99 o 
  -5  -8   4      216.46      217.63     20.80 o 
  -4  -8   4     1650.58     1564.89     45.85 o 
  -3  -8   4       47.46       53.52      8.20 o 
  -2  -8   4      529.94      547.16     16.85 o 
  -1  -8   4      312.96      296.43     12.30 o 
   0  -8   4      195.85      171.63      6.76 o 
   1  -8   4      259.66      252.10      9.56 o 
   2  -8   4      868.25      854.60     19.21 o 
   3  -8   4      263.31      298.02     16.70 o 
   4  -8   4     1182.09     1140.10     36.06 o 
   5  -8   4       82.02       78.26     14.20 o 
   6  -8   4      403.78      346.23     26.34 o 
   7  -8   4        4.50        1.67      9.72 o 
   8  -8   4       67.00       76.97     16.93 o 
   9  -8   4       25.28       24.67     14.12 o 
 -10  -7   4       15.61        2.05     11.92 o 
  -9  -7   4      189.22      195.17     18.29 o 
  -8  -7   4       31.92       22.77      9.26 o 
  -7  -7   4       46.71       57.54     10.63 o 
  -6  -7   4       43.02       43.04      9.03 o 
  -5  -7   4       97.66      116.29     11.84 o 
  -4  -7   4      109.40      119.41      6.60 o 
  -3  -7   4     2321.28     2083.28    109.99 o 
  -2  -7   4      173.45      176.72     28.39 o 
  -1  -7   4      335.90      322.69     12.07 o 
   0  -7   4       47.34       56.25      4.25 o 
   1  -7   4      311.24      304.70      9.56 o 
   2  -7   4      148.02      184.99      8.50 o 
   3  -7   4     1360.44     1277.12     38.11 o 
   4  -7   4       92.55       87.15      8.35 o 
   5  -7   4      159.70      148.40     17.16 o 
   6  -7   4        1.26        0.30      7.52 o 
   7  -7   4       13.87       18.83     10.78 o 
   8  -7   4       64.43       85.40     16.09 o 
   9  -7   4       35.18       27.71     12.53 o 
  10  -7   4       33.50       15.03     12.68 o 
 -10  -6   4       42.75       36.89     13.13 o 
  -9  -6   4      201.57      230.31     20.72 o 
  -8  -6   4       75.12       70.98     23.15 o 
  -7  -6   4      119.64      102.02     15.03 o 
  -6  -6   4      127.42      152.96     13.36 o 
  -5  -6   4       28.77       26.42      7.44 o 
  -4  -6   4      553.67      493.80     25.13 o 
  -3  -6   4     1650.10     1602.32     37.73 o 
  -2  -6   4      692.05      677.96     18.67 o 
  -1  -6   4       34.14       40.54      4.25 o 
   0  -6   4      232.64      199.95      7.36 o 
   1  -6   4       56.04       64.75      4.40 o 
   2  -6   4      725.07      686.00     17.69 o 
   3  -6   4     2054.87     1984.98     54.58 o 
   4  -6   4      230.83      220.98      8.88 o 
   5  -6   4       15.16       14.80      7.74 o 
   6  -6   4       92.95       85.25     13.97 o 
   7  -6   4       51.74       45.01     11.54 o 
   8  -6   4       16.94       39.40     12.37 o 
   9  -6   4       61.62       76.21     16.78 o 
  10  -6   4        2.51       -0.99     10.93 o 
 -10  -5   4       28.86       25.89     12.07 o 
  -9  -5   4       65.60       75.38     11.99 o 
  -8  -5   4        6.03        3.04      6.60 o 
  -7  -5   4       33.45       34.77      8.50 o 
  -6  -5   4       30.73       26.80      7.89 o 
  -5  -5   4        3.80       -4.55      4.55 o 
  -4  -5   4      450.69      461.23     36.66 o 
  -3  -5   4      217.72      232.29      8.20 o 
  -2  -5   4       11.53       11.01      3.95 o 
  -1  -5   4     1127.64     1124.23     23.38 o 
   0  -5   4      925.72      931.19     17.76 o 
   1  -5   4     1020.16      983.87     20.50 o 
   2  -5   4      267.12      252.17      8.65 o 
   3  -5   4      432.87      420.70     12.83 o 
   4  -5   4      135.76      139.98     14.27 o 
   5  -5   4       23.05       22.01      7.21 o 
   6  -5   4       29.65       39.47     10.48 o 
   7  -5   4        8.23        9.19      9.03 o 
   8  -5   4       12.88       16.24     10.40 o 
   9  -5   4      259.34      274.64     23.76 o 
  10  -5   4        0.06       13.74     11.16 o 
 -10  -4   4       71.91       69.15     15.03 o 
  -9  -4   4      181.72      230.77     22.39 o 
  -8  -4   4       50.96       57.31      9.79 o 
  -7  -4   4       87.23      114.47     11.54 o 
  -6  -4   4      299.13      251.42     17.69 o 
  -5  -4   4      205.89      208.37     12.90 o 
  -4  -4   4     2146.42     2075.46     58.22 o 
  -3  -4   4      120.79      123.43      5.85 o 
  -2  -4   4     1856.82     1834.75     40.99 o 
  -1  -4   4     1234.82     1237.49     24.90 o 
   0  -4   4     1312.24     1243.26     22.17 o 
   1  -4   4     1391.43     1420.21     27.71 o 
   2  -4   4     2790.84     2626.65     56.63 o 
   3  -4   4      177.59      157.59      7.29 o 
   4  -4   4     1916.73     1788.37     71.20 o 
   5  -4   4       52.94       66.80     10.25 o 
   6  -4   4      136.40      130.03     15.26 o 
   7  -4   4        6.31        0.84      7.52 o 
   8  -4   4      151.89      167.15     19.43 o 
   9  -4   4        7.62       16.24     10.17 o 
  10  -4   4       29.61       20.04     11.99 o 
 -10  -3   4        3.97       -8.58      8.58 o 
  -9  -3   4      322.77      313.97     22.55 o 
  -8  -3   4       47.60       50.78      8.96 o 
  -7  -3   4        3.65       -2.35     12.53 o 
  -6  -3   4       36.53       46.23      7.74 o 
  -5  -3   4       62.84       70.90      8.05 o 
  -4  -3   4      274.51      284.28     12.68 o 
  -3  -3   4     5859.77     5981.05    151.90 o 
  -2  -3   4      529.93      545.49     12.37 o 
  -1  -3   4      159.16      164.50      7.67 o 
   0  -3   4     1149.42     1133.95     19.96 o 
   1  -3   4      328.90      341.44      8.88 o 
   2  -3   4     1218.27     1112.62     25.66 o 
   3  -3   4     2404.42     2386.09     62.93 o 
   4  -3   4      597.09      518.54     17.23 o 
   5  -3   4       44.10       52.83      9.11 o 
   6  -3   4      131.45      145.82     15.49 o 
   7  -3   4       13.44        1.37      7.06 o 
   8  -3   4      125.57      146.66     17.00 o 
   9  -3   4      124.60      137.70     18.14 o 
  10  -3   4       29.84       43.80     12.37 o 
 -10  -2   4      202.63      215.05     18.37 o 
  -9  -2   4       22.90       33.70     10.10 o 
  -8  -2   4       98.71      105.36     10.48 o 
  -7  -2   4      297.70      280.79     14.35 o 
  -6  -2   4       81.18       91.24      9.19 o 
  -5  -2   4        5.86        8.27      4.78 o 
  -4  -2   4     1575.65     1540.15     43.04 o 
  -3  -2   4     5275.15     5364.74    138.16 o 
  -2  -2   4      378.67      370.90      9.56 o 
  -1  -2   4     1077.73     1028.66     23.76 o 
   0  -2   4      846.05      844.73     15.26 o 
   1  -2   4     1036.99      961.86     22.32 o 
   2  -2   4      198.06      186.51     10.40 o 
   3  -2   4     7658.79     7706.72    194.25 o 
   4  -2   4      740.39      694.43     21.25 o 
   5  -2   4       32.75       42.21      5.54 o 
   6  -2   4        2.05        5.01      6.00 o 
   7  -2   4       99.30      103.16     12.98 o 
   8  -2   4        7.86        4.18      7.82 o 
   9  -2   4       59.60       43.27     11.84 o 
  10  -2   4        0.47        3.80      8.12 o 
 -10  -1   4       65.16       71.05     11.84 o 
  -9  -1   4       86.04       96.94     12.83 o 
  -8  -1   4       61.64       57.84     10.10 o 
  -7  -1   4       32.64       49.42      7.44 o 
  -6  -1   4       77.27       77.12      8.35 o 
  -5  -1   4       36.45       38.49      6.60 o 
  -4  -1   4     2022.27     2069.39     55.57 o 
  -3  -1   4     1155.46     1204.17     33.70 o 
  -2  -1   4     4634.28     4574.89    116.14 o 
  -1  -1   4      672.87      612.75     20.57 o 
   0  -1   4     2880.75     2787.96     45.55 o 
   1  -1   4     1028.47      928.61     21.48 o 
   2  -1   4     5523.37     5435.10    202.76 o 
   3  -1   4      621.42      613.51     28.09 o 
   4  -1   4     1060.02     1030.94     29.76 o 
   5  -1   4       71.22       68.40      6.30 o 
   6  -1   4       45.74       43.27      8.58 o 
   7  -1   4       22.54        9.19      6.91 o 
   8  -1   4       75.31       72.42     12.07 o 
   9  -1   4      144.26      128.52     15.41 o 
  10  -1   4       10.32       -0.30      8.05 o 
 -10   0   4       29.24       13.51      7.97 o 
  -9   0   4      355.85      358.22     20.34 o 
  -8   0   4       14.86       22.39      7.06 o 
  -7   0   4      292.27      305.01     14.04 o 
  -6   0   4      530.46      476.72     14.73 o 
  -5   0   4      756.11      788.56     20.34 o 
  -4   0   4     1513.44     1657.96     37.27 o 
  -3   0   4      997.54      973.09     22.85 o 
  -2   0   4      249.71      251.87     10.02 o 
  -1   0   4     4193.28     3536.06    396.78 o 
   0   0   4      629.04      586.56     12.45 o 
   1   0   4     2151.96     1926.45     41.45 o 
   2   0   4     1728.62     1535.74     62.55 o 
   3   0   4     1140.97     1095.23     30.67 o 
   4   0   4     1468.57     1482.53     58.45 o 
   5   0   4      362.30      347.14     13.44 o 
   6   0   4      338.46      281.63     12.60 o 
   7   0   4       98.10      104.91     11.69 o 
   8   0   4       81.79       95.04     11.92 o 
   9   0   4       73.23       83.73     12.22 o 
  10   0   4       43.56       48.28     10.17 o 
  -8   1   4       62.18       84.64      9.26 o 
  -7   1   4       33.97       35.91      9.94 o 
  -6   1   4       76.83       91.40      6.45 o 
  -5   1   4       40.22       39.25      4.40 o 
  -4   1   4     2027.23     2073.49     56.55 o 
  -3   1   4     1164.21     1210.92     34.92 o 
  -2   1   4     4628.24     4544.98    118.80 o 
  -1   1   4      675.10      619.88     18.60 o 
   0   1   4     2883.42     2799.50     59.89 o 
   1   1   4     1039.28      935.22     16.62 o 
   2   1   4     5545.68     5304.16    136.03 o 
   3   1   4      623.26      657.38     19.58 o 
   4   1   4     1072.13     1044.98     29.91 o 
   5   1   4       76.96       71.96      6.30 o 
   6   1   4       49.70       55.49      6.38 o 
   7   1   4       25.36       17.91      6.38 o 
   8   1   4       78.86       80.46     10.70 o 
   9   1   4      143.06      130.03     13.51 o 
  10   1   4       10.89        0.68      6.98 o 
  -7   2   4      299.00      235.32     22.55 o 
  -6   2   4       83.31      112.50     10.93 o 
  -5   2   4        6.06        6.15      3.42 o 
  -4   2   4     1562.65     1525.42     43.95 o 
  -3   2   4     5281.07     5445.28    112.95 o 
  -2   2   4      369.61      365.96     10.55 o 
  -1   2   4     1092.59     1039.29     20.57 o 
   0   2   4      849.84      836.68     17.31 o 
   1   2   4     1029.92      976.66     19.51 o 
   2   2   4      204.77      196.76      6.30 o 
   3   2   4     7646.35     7711.35    157.67 o 
   4   2   4      749.23      701.26     21.63 o 
   5   2   4       29.73       33.40      4.93 o 
   6   2   4        1.83        1.67      5.09 o 
   7   2   4       96.80       96.33     13.13 o 
   8   2   4        7.73        3.72      5.47 o 
   9   2   4       59.76       68.77      9.79 o 
  -8   3   4       47.94       73.48     17.08 o 
  -7   3   4        3.85        8.20     10.86 o 
  -6   3   4       34.73       39.40     12.53 o 
  -5   3   4       66.69       75.38      8.65 o 
  -4   3   4      263.16      277.15      9.19 o 
  -3   3   4     5876.30     5916.22    123.89 o 
  -2   3   4      512.82      532.06     14.12 o 
  -1   3   4      168.17      185.83      7.29 o 
   0   3   4     1146.94     1126.21     20.19 o 
   1   3   4      317.70      316.93      8.81 o 
   2   3   4     1235.87     1175.78     26.49 o 
   3   3   4     2414.44     2421.31     51.47 o 
   4   3   4      613.54      583.52     14.57 o 
   5   3   4       40.78       29.98     11.99 o 
   6   3   4      139.76      118.80      8.88 o 
   7   3   4       12.01        9.72      5.47 o 
   8   3   4      130.33      120.09     11.01 o 
  -8   4   4       49.84       57.62     16.17 o 
  -7   4   4       87.01      130.87     20.12 o 
  -6   4   4      301.52      311.08     24.52 o 
  -5   4   4      205.21      211.49     10.40 o 
  -4   4   4     2145.69     2127.16     46.38 o 
  -3   4   4      115.09      127.00      5.47 o 
  -2   4   4     1843.37     1835.44     40.46 o 
  -1   4   4     1228.30     1256.77     28.69 o 
   0   4   4     1308.06     1268.99     25.35 o 
   1   4   4     1402.29     1423.85     28.01 o 
   2   4   4     2811.15     2658.30     57.39 o 
   3   4   4      175.02      158.73      7.21 o 
   4   4   4     1921.97     1848.19     50.33 o 
   5   4   4       52.36       50.18      7.82 o 
   6   4   4      137.72      121.53     12.15 o 
   7   4   4        5.89       -2.05      9.34 o 
  -8   5   4        6.14       -4.63     11.16 o 
  -7   5   4       33.60       55.72     15.33 o 
  -6   5   4       28.12       20.72     11.77 o 
  -5   5   4        3.24        1.37      2.73 o 
  -4   5   4      456.35      475.27     11.69 o 
  -3   5   4      208.73      233.50      8.65 o 
  -2   5   4        8.48        5.62      3.26 o 
  -1   5   4     1132.94     1150.27     34.46 o 
   0   5   4      910.81      928.84     19.81 o 
   1   5   4     1016.97      993.82     16.70 o 
   2   5   4      253.78      245.11      8.35 o 
   3   5   4      445.44      419.86     12.98 o 
   4   5   4      132.01      138.38      8.65 o 
   5   5   4       23.06       11.08      4.33 o 
   6   5   4       27.62       29.23     11.16 o 
   7   5   4        9.17        9.41     10.40 o 
   8   5   4       13.40       11.84     11.84 o 
  -9   6   4      199.55      216.04     30.21 o 
  -8   6   4       76.05       81.83     19.36 o 
  -7   6   4      121.46      137.17     21.71 o 
  -6   6   4      132.74      142.33     11.46 o 
  -5   6   4       27.45       32.34      4.63 o 
  -4   6   4      549.50      520.37     12.83 o 
  -3   6   4     1654.15     1631.31     56.63 o 
  -2   6   4      693.52      676.29     17.76 o 
  -1   6   4       39.50       47.37      4.40 o 
   0   6   4      232.01      200.02      7.67 o 
   1   6   4       49.25       54.58      3.42 o 
   2   6   4      722.49      685.01     16.17 o 
   3   6   4     2049.36     1969.57     38.56 o 
   4   6   4      236.67      229.33     10.17 o 
   5   6   4       17.65       13.44     11.61 o 
   6   6   4       93.72      114.17     18.75 o 
   7   6   4       50.27       28.47     12.68 o 
   8   6   4       17.34        6.83     11.99 o 
  -9   7   4      190.15      222.27     30.59 o 
  -8   7   4       32.12       33.25     15.56 o 
  -7   7   4       46.96       44.33     10.10 o 
  -6   7   4       43.38       55.34      5.85 o 
  -5   7   4      101.78      106.43      7.59 o 
  -4   7   4      107.71      115.84      6.91 o 
  -3   7   4     2341.67     2296.67     71.13 o 
  -2   7   4      178.35      169.66     18.52 o 
  -1   7   4      340.76      332.87     11.31 o 
   0   7   4       50.29       64.83      6.91 o 
   1   7   4      310.88      290.96      8.27 o 
   2   7   4      150.84      190.53     10.70 o 
   3   7   4     1364.70     1263.38     26.80 o 
   4   7   4       97.49       94.74      9.03 o 
   5   7   4      161.44      140.89     32.49 o 
   6   7   4        2.06       -8.35      8.35 o 
   7   7   4       14.72       10.10     11.69 o 
   8   7   4       66.91       62.25     17.99 o 
  -9   8   4       26.37       45.85     20.04 o 
  -8   8   4       94.30      114.62     23.68 o 
  -7   8   4       32.39       23.99     10.10 o 
  -6   8   4      289.63      281.93     21.18 o 
  -5   8   4      215.79      226.06     24.90 o 
  -4   8   4     1652.94     1587.59     52.23 o 
  -3   8   4       49.49       60.42      5.31 o 
  -2   8   4      536.17      553.99     19.89 o 
  -1   8   4      308.29      299.01     15.03 o 
   0   8   4      194.93      169.05     10.25 o 
   1   8   4      267.34      250.50      8.20 o 
   2   8   4      865.76      846.40     19.58 o 
   3   8   4      257.04      276.85     10.48 o 
   4   8   4     1175.70     1177.37     30.90 o 
   5   8   4       85.79       96.79     11.61 o 
   6   8   4      397.55      378.41     19.66 o 
   7   8   4        4.35        2.66      8.20 o 
   8   8   4       67.03       73.86     12.30 o 
   9   8   4       25.09       13.44     15.18 o 
  -9   9   4      216.57      277.53     36.36 o 
  -8   9   4      132.17      167.99     19.21 o 
  -7   9   4       10.98        0.23     14.42 o 
  -6   9   4      290.63      271.46     26.11 o 
  -5   9   4        4.50       17.46     10.55 o 
  -4   9   4      902.12      858.24     45.17 o 
  -3   9   4     1033.51      997.31     31.96 o 
  -2   9   4      593.29      569.63     20.65 o 
  -1   9   4      178.83      195.47     15.71 o 
   0   9   4      180.08      162.83     13.89 o 
   1   9   4      287.76      310.17      9.49 o 
   2   9   4      384.16      341.67     17.54 o 
   3   9   4     1136.39     1095.69     29.45 o 
   4   9   4      279.80      278.82     13.89 o 
   5   9   4       31.22       29.98     11.01 o 
   6   9   4       90.44      104.68     12.90 o 
   7   9   4        2.60        5.31      8.65 o 
   8   9   4       42.80       66.80     33.63 o 
   9   9   4      218.93      258.17     35.53 o 
  -9  10   4      134.22      127.45     28.39 o 
  -8  10   4      102.45      125.63     24.82 o 
  -7  10   4      147.20      149.39     25.58 o 
  -6  10   4      170.96      212.93     27.63 o 
  -5  10   4       54.62       78.04     17.38 o 
  -4  10   4      191.03      185.83     22.55 o 
  -3  10   4     1520.17     1435.62     44.26 o 
  -2  10   4      502.21      473.45     19.05 o 
  -1  10   4      620.68      600.98     22.62 o 
   0  10   4       26.10       26.49      6.07 o 
   1  10   4      833.48      809.20     36.13 o 
   2  10   4      772.00      741.04     21.56 o 
   3  10   4     1191.65     1161.50     40.08 o 
   4  10   4       12.15       17.46      7.06 o 
   5  10   4       15.24       22.24      8.50 o 
   6  10   4       23.92       15.03      9.56 o 
   7  10   4       42.44       44.18     11.54 o 
   8  10   4        1.23       17.38     12.37 o 
   9  10   4        0.64       10.25     13.74 o 
  -9  11   4       54.70       35.15     19.96 o 
  -8  11   4       49.23       89.50     23.38 o 
  -7  11   4       47.54       58.75     18.90 o 
  -6  11   4       18.04       -2.81     12.53 o 
  -5  11   4       36.89       39.70     14.42 o 
  -4  11   4      175.87      156.98     21.10 o 
  -3  11   4       61.09       84.18      8.81 o 
  -2  11   4       66.10       48.81      7.59 o 
  -1  11   4      133.98      146.20     14.27 o 
   0  11   4       39.17       48.05      7.52 o 
   1  11   4       11.62        9.79      4.93 o 
   2  11   4       65.41       52.76      8.65 o 
   3  11   4       30.85       18.45      8.73 o 
   4  11   4        5.00        8.81      6.98 o 
   5  11   4        5.82       10.55      8.65 o 
   6  11   4       34.99       53.14     11.31 o 
   7  11   4        1.74        0.53     12.68 o 
   8  11   4       46.97       67.48     14.12 o 
   9  11   4        8.31        4.55     15.71 o 
  -9  12   4        9.00      -14.42     14.88 o 
  -8  12   4      102.33      130.11     27.86 o 
  -7  12   4       69.91       84.18     22.55 o 
  -6  12   4       88.51       65.36     18.60 o 
  -5  12   4      459.28      456.68     33.78 o 
  -4  12   4      904.85      825.68     46.61 o 
  -3  12   4      269.75      243.82     23.30 o 
  -2  12   4      634.67      590.73     23.38 o 
  -1  12   4      330.30      302.73     16.09 o 
   0  12   4      270.32      251.49     14.57 o 
   1  12   4      101.88      113.11      9.72 o 
   2  12   4      486.83      492.28     32.11 o 
   3  12   4      226.03      189.55     23.91 o 
   4  12   4      380.84      403.84     22.55 o 
   5  12   4      291.98      278.89     18.45 o 
   6  12   4      169.79      198.73     17.91 o 
   7  12   4       19.88       27.25     12.22 o 
   8  12   4       16.89       35.45     13.13 o 
  -8  13   4       49.07       33.78     18.52 o 
  -7  13   4      105.81      160.63     27.94 o 
  -6  13   4        5.12        3.95     12.22 o 
  -5  13   4       90.29       79.02     18.98 o 
  -4  13   4       78.11      117.81     20.57 o 
  -3  13   4      219.20      209.97     24.90 o 
  -2  13   4      142.90      113.79     11.46 o 
  -1  13   4      134.77      136.03     12.68 o 
   0  13   4       62.12       55.41      7.74 o 
   1  13   4       74.31       84.03      8.50 o 
   2  13   4      252.68      253.39     27.18 o 
   3  13   4       69.73       52.68     15.49 o 
   4  13   4       36.34       45.32     15.94 o 
   5  13   4       35.92       46.00     17.00 o 
   6  13   4       17.29       17.99     13.44 o 
   7  13   4       54.70       37.04     13.51 o 
   8  13   4       59.47       80.01     22.62 o 
  -8  14   4       15.30        1.52     16.47 o 
  -7  14   4       75.13       89.73     23.23 o 
  -6  14   4       62.04       84.64     21.25 o 
  -5  14   4       20.93       25.20     14.04 o 
  -4  14   4       26.13       60.65     16.93 o 
  -3  14   4      494.48      483.62     34.16 o 
  -2  14   4       65.85       64.52      9.64 o 
  -1  14   4      117.60      124.11     12.53 o 
   0  14   4      206.52      232.89     12.68 o 
   1  14   4      220.70      227.58     12.45 o 
   2  14   4      200.42      238.21     26.95 o 
   3  14   4      354.70      335.68     29.07 o 
   4  14   4       10.07        9.49     12.68 o 
   5  14   4       29.56       23.61     13.59 o 
   6  14   4       34.57       65.06     19.05 o 
   7  14   4       12.05       14.12     15.41 o 
   8  14   4       33.60       30.52     17.31 o 
  -7  15   4       27.98       10.63     16.78 o 
  -6  15   4       36.18       21.41     15.49 o 
  -5  15   4       23.68       11.39     13.82 o 
  -4  15   4       47.30       63.92     17.54 o 
  -3  15   4      213.66      212.85     26.42 o 
  -2  15   4      119.99       92.99     18.22 o 
  -1  15   4       59.70       55.34      9.56 o 
   0  15   4       14.14       10.55      6.60 o 
   1  15   4       34.34       34.39      7.52 o 
   2  15   4       46.51       67.56     16.09 o 
   3  15   4      431.92      328.01     30.44 o 
   4  15   4       43.62       49.04     16.78 o 
   5  15   4        8.93       20.88     13.89 o 
   6  15   4       23.43       -3.11     12.83 o 
   7  15   4        4.54      -12.15     12.15 o 
  -7  16   4       12.87        0.30     16.40 o 
  -6  16   4      123.51      132.46     26.49 o 
  -5  16   4       26.43       23.08     14.65 o 
  -4  16   4      141.04      115.54     22.32 o 
  -3  16   4       33.86       35.37     15.18 o 
  -2  16   4       33.54       30.90     14.12 o 
  -1  16   4       45.86       49.95     10.32 o 
   0  16   4       12.96        5.54      6.38 o 
   1  16   4        0.35       -4.40      7.14 o 
   2  16   4       41.33       79.86     18.07 o 
   3  16   4      175.49      214.67     28.69 o 
   4  16   4      128.50      124.72     23.46 o 
   5  16   4       22.48       16.40     15.56 o 
   6  16   4       83.07       71.43     21.41 o 
   7  16   4       68.20       42.28     18.98 o 
  -6  17   4       47.31       61.94     21.25 o 
  -5  17   4       26.77       28.85     17.08 o 
  -4  17   4      144.30      129.50     24.67 o 
  -3  17   4       87.12       95.65     20.80 o 
  -2  17   4       42.27       35.53     14.20 o 
  -1  17   4      101.30      101.04     19.05 o 
   0  17   4       33.22       19.81     12.68 o 
   1  17   4       37.48       41.90     20.88 o 
   2  17   4      118.83      132.62     21.41 o 
   3  17   4       19.37       40.23     16.02 o 
   4  17   4       33.24       40.08     17.54 o 
   5  17   4       13.44        2.35     14.88 o 
   6  17   4       28.70       26.26     15.79 o 
  -6  18   4        7.96       11.77     17.31 o 
  -5  18   4       14.32       32.79     17.08 o 
  -4  18   4        4.34       -4.25     13.36 o 
  -3  18   4       54.55       52.23     18.22 o 
  -2  18   4       18.79       11.16     13.59 o 
  -1  18   4       14.94       24.52      8.43 o 
   0  18   4       85.41       82.59     10.40 o 
   1  18   4        2.95        3.57      8.58 o 
   2  18   4      134.19      138.84     22.70 o 
   3  18   4       20.49       24.22     14.04 o 
   4  18   4        4.51       21.63     14.88 o 
   5  18   4        7.18       12.90     15.64 o 
   6  18   4       23.17       17.31     15.03 o 
  -5  19   4       18.74        2.88     15.79 o 
  -4  19   4       31.39       24.22     17.91 o 
  -3  19   4       63.90       67.71     20.50 o 
  -2  19   4       69.42       61.56     19.28 o 
  -1  19   4       11.08       15.87      8.43 o 
   0  19   4       59.25       62.78     12.37 o 
   1  19   4       16.39       10.10      8.96 o 
   2  19   4       15.83       18.22     14.42 o 
   3  19   4      127.14      159.94     26.57 o 
   4  19   4       28.58       70.07     21.86 o 
   5  19   4        7.53      -12.30     12.30 o 
  -4  20   4       69.62       73.63     22.70 o 
  -3  20   4       63.12       59.29     20.72 o 
  -2  20   4       38.99       28.69     16.40 o 
  -1  20   4        2.27       -8.05     10.17 o 
   0  20   4        0.74        9.72     10.17 o 
   1  20   4       37.20       25.66     14.73 o 
   2  20   4       12.26       27.10     16.62 o 
   3  20   4       69.96       56.78     19.58 o 
   4  20   4       42.71       66.65     21.71 o 
  -3  21   4        2.88       -6.98     14.20 o 
  -2  21   4        3.40      -11.16     11.16 o 
  -1  21   4       70.05        8.88     19.21 o 
   0  21   4       33.07       29.07     13.66 o 
   1  21   4       36.78       14.65     14.12 o 
   2  21   4       27.86       29.07     16.70 o 
   3  21   4       10.48        6.00     16.55 o 
  -3 -21   5       42.65        8.81     15.87 o 
  -2 -21   5       69.72       64.98     15.56 o 
  -1 -21   5       97.30       90.94     26.04 o 
   1 -21   5       32.15       82.36     25.05 o 
   2 -21   5       44.33       75.45     27.25 o 
  -4 -20   5       30.77       36.06     13.82 o 
  -3 -20   5        5.63       11.61     13.28 o 
  -2 -20   5       28.53       32.87     14.04 o 
  -1 -20   5       60.10       71.43     24.44 o 
   1 -20   5       40.86       51.39     23.76 o 
   2 -20   5        4.19       28.69     23.53 o 
   3 -20   5       32.99       49.95     23.68 o 
   4 -20   5       20.87       45.01     20.95 o 
  -5 -19   5        7.05       20.27     11.69 o 
  -4 -19   5       30.16       37.04     13.82 o 
  -3 -19   5       43.66       31.20     13.59 o 
  -2 -19   5       16.99       16.32     12.22 o 
  -1 -19   5       54.90       40.46     29.07 o 
   1 -19   5       12.76       -3.34     19.13 o 
   2 -19   5      102.25      120.32     26.49 o 
   3 -19   5        5.21       -2.73     21.18 o 
   4 -19   5       58.45       37.35     21.33 o 
   5 -19   5       10.61       18.37     16.78 o 
  -6 -18   5        4.79       -3.19     10.63 o 
  -5 -18   5       13.60       11.84     12.53 o 
  -4 -18   5       11.82       13.82     11.84 o 
  -3 -18   5       12.09        9.56     15.94 o 
  -2 -18   5      105.78       97.24     27.78 o 
  -1 -18   5        2.30        4.02     10.10 o 
   1 -18   5       21.14       38.18     19.66 o 
   2 -18   5       97.95       95.12     24.22 o 
   3 -18   5       25.41       18.52     21.71 o 
   4 -18   5        7.98       17.69     18.60 o 
   5 -18   5       28.75        5.77     17.00 o 
  -6 -17   5       91.06       75.83     13.21 o 
  -5 -17   5      106.56      136.18     16.55 o 
  -4 -17   5       56.10       54.73     13.59 o 
  -3 -17   5      129.56      121.38     16.32 o 
  -2 -17   5       31.71       21.10     11.92 o 
  -1 -17   5      314.43      297.72     20.27 o 
   0 -17   5       14.56       15.41     12.75 o 
   1 -17   5      147.20      168.22     24.82 o 
   2 -17   5       12.35       17.76     18.67 o 
   3 -17   5      130.89      139.98     25.13 o 
   4 -17   5      205.99      198.58     25.96 o 
   5 -17   5      172.26      206.40     25.13 o 
   6 -17   5       17.71      -12.68     12.68 o 
  -7 -16   5       32.87        9.64     11.46 o 
  -6 -16   5       15.13       17.69     10.63 o 
  -5 -16   5      121.30      115.16     15.33 o 
  -4 -16   5       18.70       23.53     11.39 o 
  -3 -16   5      152.01      140.59     16.40 o 
  -2 -16   5       53.10       46.99     12.45 o 
  -1 -16   5       76.20       84.11     15.49 o 
   0 -16   5       27.99       27.71     11.77 o 
   1 -16   5       80.42       88.74     21.48 o 
   2 -16   5        6.31       21.86     17.31 o 
   3 -16   5       51.51       64.98     20.04 o 
   4 -16   5       13.52       11.61     15.56 o 
   5 -16   5      122.92      104.91     20.12 o 
   6 -16   5      155.65      146.05     17.46 o 
   7 -16   5       80.20       64.52     21.33 o 
  -7 -15   5        7.03       15.94     10.86 o 
  -6 -15   5       42.36       50.71      9.03 o 
  -5 -15   5       16.73        2.13      7.29 o 
  -4 -15   5        4.70        0.99      9.72 o 
  -3 -15   5       98.25      107.41     14.73 o 
  -2 -15   5      138.00      125.78     15.03 o 
  -1 -15   5       73.77       55.41     11.92 o 
   0 -15   5      880.35      794.10     25.96 o 
   1 -15   5        8.99       -1.29     15.11 o 
   2 -15   5      178.92      186.89     24.75 o 
   3 -15   5      154.60      179.60     24.67 o 
   4 -15   5      123.35      136.49     21.48 o 
   5 -15   5       11.18       18.52     14.35 o 
   6 -15   5       87.65       81.91     11.16 o 
   7 -15   5       26.03       42.59     17.69 o 
  -8 -14   5       62.11       26.04     12.30 o 
  -7 -14   5       34.41       33.93     11.99 o 
  -6 -14   5       15.25        8.96      9.03 o 
  -5 -14   5       69.70       80.09     10.32 o 
  -4 -14   5        4.45       10.48     16.70 o 
  -3 -14   5       68.65       50.10     14.35 o 
  -2 -14   5      181.06      188.86     16.62 o 
  -1 -14   5        6.74       -0.99      9.11 o 
   0 -14   5      128.06      146.05     11.77 o 
   1 -14   5        4.99        3.95      8.27 o 
   2 -14   5      341.88      324.59     30.97 o 
   3 -14   5      101.18      111.44     20.27 o 
   4 -14   5       56.27       79.33     12.83 o 
   5 -14   5       15.07       15.11      9.03 o 
   6 -14   5       32.97       47.14     15.87 o 
   7 -14   5       34.58       66.95     19.81 o 
   8 -14   5       61.63       52.99     19.43 o 
  -8 -13   5       23.35        4.71     14.12 o 
  -7 -13   5       39.95       27.40     10.86 o 
  -6 -13   5       93.45       92.61     14.27 o 
  -5 -13   5       24.56       25.73      7.59 o 
  -4 -13   5      393.05      334.31     16.24 o 
  -3 -13   5      160.58      145.60     11.84 o 
  -2 -13   5       26.55       28.69     10.70 o 
  -1 -13   5      487.16      419.33     22.70 o 
   0 -13   5       75.64       72.57      9.49 o 
   1 -13   5      396.09      340.38     24.22 o 
   2 -13   5       79.75       87.68     18.52 o 
   3 -13   5      157.21      162.75     15.11 o 
   4 -13   5      327.25      302.73     19.36 o 
   5 -13   5      197.97      193.04     15.71 o 
   6 -13   5       72.67       69.31     17.46 o 
   7 -13   5        3.52        8.88     13.82 o 
   8 -13   5       30.46       37.12     16.02 o 
  -9 -12   5       11.58       17.91     11.99 o 
  -8 -12   5        2.31        7.89     13.97 o 
  -7 -12   5       11.99       14.04     11.61 o 
  -6 -12   5       18.50       14.80     15.71 o 
  -5 -12   5      115.15      109.84     11.69 o 
  -4 -12   5      564.67      507.16     24.67 o 
  -3 -12   5      148.29      143.32     11.69 o 
  -2 -12   5       67.29       61.87      8.81 o 
  -1 -12   5      574.81      538.58     20.42 o 
   0 -12   5       59.65       59.89      9.41 o 
   1 -12   5      410.83      407.79     22.70 o 
   2 -12   5       87.26      114.55     12.53 o 
   3 -12   5      232.06      245.95     16.78 o 
   4 -12   5      449.24      413.71     20.95 o 
   5 -12   5       90.59      101.42     11.46 o 
   6 -12   5        8.62        5.01     11.39 o 
   7 -12   5       69.76       86.54     20.12 o 
   8 -12   5      101.04      128.44     23.76 o 
  -9 -11   5      108.34      109.01     24.06 o 
  -8 -11   5      180.89      199.04     19.74 o 
  -7 -11   5       34.45       26.49     10.48 o 
  -6 -11   5       59.35       69.15     15.18 o 
  -5 -11   5       74.75       82.29      8.81 o 
  -4 -11   5       69.70       55.41      9.26 o 
  -3 -11   5     1297.15     1243.18     33.70 o 
  -2 -11   5       95.34       74.77      8.65 o 
  -1 -11   5      151.35      166.40      9.41 o 
   0 -11   5      388.22      331.58     15.49 o 
   1 -11   5      338.95      320.04     12.37 o 
   2 -11   5      179.15      203.59     14.80 o 
   3 -11   5     1922.63     1808.11     54.66 o 
   4 -11   5       20.61       24.29      8.20 o 
   5 -11   5       26.67       37.42      8.35 o 
   6 -11   5        7.01        5.39     10.25 o 
   7 -11   5       27.09       18.52     13.59 o 
   8 -11   5      210.23      253.31     29.91 o 
   9 -11   5       60.23       53.67     17.69 o 
  -9 -10   5      223.76      236.08     29.23 o 
  -8 -10   5       37.46       53.29     12.07 o 
  -7 -10   5        7.20       -1.29     14.42 o 
  -6 -10   5        0.63        1.29      7.74 o 
  -5 -10   5       83.95       81.53      8.20 o 
  -4 -10   5      137.19      143.17     10.48 o 
  -3 -10   5      279.62      266.75     13.89 o 
  -2 -10   5      355.64      342.20     14.88 o 
  -1 -10   5      150.79      161.31      9.79 o 
   0 -10   5      795.09      784.84     17.46 o 
   1 -10   5       90.56       86.99      6.91 o 
   2 -10   5       99.94      115.16      8.65 o 
   3 -10   5      654.74      667.86     25.28 o 
   4 -10   5       74.34       71.96     19.13 o 
   5 -10   5       63.50       67.10      8.88 o 
   6 -10   5        5.41        6.60      9.72 o 
   7 -10   5       30.44       29.23     14.20 o 
   8 -10   5       80.12       95.95     20.04 o 
   9 -10   5      357.29      340.84     31.96 o 
  -9  -9   5       85.02       75.83     14.80 o 
  -8  -9   5      101.53      102.93     15.26 o 
  -7  -9   5       22.17       30.67     15.26 o 
  -6  -9   5      196.40      231.53     18.07 o 
  -5  -9   5       20.50       24.29      7.67 o 
  -4  -9   5      923.64      838.35     24.37 o 
  -3  -9   5      159.69      164.73     10.55 o 
  -2  -9   5      381.38      373.18     16.62 o 
  -1  -9   5     1078.51      978.86     22.92 o 
   0  -9   5       54.92       77.28      5.24 o 
   1  -9   5     1535.04     1435.84     35.07 o 
   2  -9   5      455.79      438.00     12.98 o 
   3  -9   5      131.03      140.89     11.99 o 
   4  -9   5      528.64      491.90     21.41 o 
   5  -9   5      230.42      201.62     12.53 o 
   6  -9   5       69.81       38.64     13.21 o 
   7  -9   5        0.78       14.80     10.78 o 
   8  -9   5      123.98      101.04     19.96 o 
   9  -9   5       63.18       35.53     16.78 o 
 -10  -8   5       42.67       36.13     14.88 o 
  -9  -8   5      225.88      236.69     20.34 o 
  -8  -8   5        3.35       -0.23      8.27 o 
  -7  -8   5       19.45        9.56      7.67 o 
  -6  -8   5       41.08       59.29     10.70 o 
  -5  -8   5       17.29       18.14      7.36 o 
  -4  -8   5       49.16       51.32      6.91 o 
  -3  -8   5      276.70      299.16     13.28 o 
  -2  -8   5      240.09      245.42     10.02 o 
  -1  -8   5       16.73       21.79      4.40 o 
   0  -8   5       60.32       66.65      4.86 o 
   1  -8   5       60.96       66.19      6.53 o 
   2  -8   5      153.72      160.47      8.50 o 
   3  -8   5      356.96      332.03     17.16 o 
   4  -8   5       77.99       68.02      8.88 o 
   5  -8   5       65.10       75.83     14.27 o 
   6  -8   5      137.02      148.56     19.96 o 
   7  -8   5       13.38       27.18     12.07 o 
   8  -8   5      192.28      206.32     25.20 o 
   9  -8   5       28.63       33.78     14.80 o 
 -10  -7   5       17.82       -5.54     10.32 o 
  -9  -7   5       41.79       39.09     20.65 o 
  -8  -7   5       13.53       21.48      8.96 o 
  -7  -7   5      231.62      229.17     44.94 o 
  -6  -7   5       35.47       28.31     10.70 o 
  -5  -7   5       75.21       85.70     11.39 o 
  -4  -7   5      180.88      171.10     10.32 o 
  -3  -7   5      803.02      831.45     22.77 o 
  -2  -7   5      567.59      502.07     16.02 o 
  -1  -7   5      628.04      618.29     15.41 o 
   0  -7   5      661.06      587.39     13.13 o 
   1  -7   5      216.74      223.33      8.50 o 
   2  -7   5      441.57      416.82     11.39 o 
   3  -7   5      922.27      933.93     29.98 o 
   4  -7   5       57.63       64.68     10.48 o 
   5  -7   5      200.38      211.33     21.56 o 
   6  -7   5       74.78       61.87     13.36 o 
   7  -7   5      126.79      135.04     19.66 o 
   8  -7   5       62.85       62.09     15.56 o 
   9  -7   5      186.39      210.50     25.43 o 
 -10  -6   5       95.61       74.16     15.56 o 
  -9  -6   5       42.95       38.71     10.70 o 
  -8  -6   5        8.39        7.06      7.52 o 
  -7  -6   5       61.02       47.14      9.64 o 
  -6  -6   5       17.41       28.39      8.12 o 
  -5  -6   5      191.86      185.83     13.36 o 
  -4  -6   5      208.25      213.76      9.56 o 
  -3  -6   5       81.62      105.97      8.43 o 
  -2  -6   5      262.75      276.92     14.57 o 
  -1  -6   5      672.38      677.12     15.94 o 
   0  -6   5      124.35      124.19      5.47 o 
   1  -6   5      385.81      397.85     11.16 o 
   2  -6   5     1217.17     1235.67     29.00 o 
   3  -6   5      672.34      697.92     33.40 o 
   4  -6   5      185.55      183.85      8.81 o 
   5  -6   5       10.30       17.23      8.58 o 
   6  -6   5       15.29       26.26     10.70 o 
   7  -6   5       54.69       59.29     13.97 o 
   8  -6   5       14.29       10.40     10.40 o 
   9  -6   5      207.54      264.62     27.18 o 
  10  -6   5       19.05        5.69     11.54 o 
 -10  -5   5       34.01       18.52     10.70 o 
  -9  -5   5       20.17       22.39      9.41 o 
  -8  -5   5       17.09       17.99      7.97 o 
  -7  -5   5       12.75        9.72     11.77 o 
  -6  -5   5      453.64      440.66     22.32 o 
  -5  -5   5       46.38       45.09      8.65 o 
  -4  -5   5      469.45      488.33     30.82 o 
  -3  -5   5      607.10      550.20     13.66 o 
  -2  -5   5       19.43       14.42      4.10 o 
  -1  -5   5      304.71      299.39      9.19 o 
   0  -5   5       22.12       19.89      3.19 o 
   1  -5   5      586.95      577.91     13.36 o 
   2  -5   5      448.78      485.45     14.35 o 
   3  -5   5      485.83      431.02     14.73 o 
   4  -5   5      567.23      625.80     30.90 o 
   5  -5   5      114.78      118.80     14.80 o 
   6  -5   5      324.26      278.67     21.86 o 
   7  -5   5        3.48       -7.29      7.29 o 
   8  -5   5       50.74       76.82     15.11 o 
   9  -5   5       21.78       26.34     11.99 o 
  10  -5   5      109.29      153.26     21.56 o 
 -10  -4   5        6.52       10.70      9.94 o 
  -9  -4   5      203.81      195.85     20.42 o 
  -8  -4   5       31.74       31.12     17.38 o 
  -7  -4   5       43.85       54.96      9.19 o 
  -6  -4   5       17.42       16.09      7.67 o 
  -5  -4   5      248.09      237.60     13.59 o 
  -4  -4   5      143.34      129.88      9.87 o 
  -3  -4   5     1292.40     1382.63     27.33 o 
  -2  -4   5      211.85      217.26      9.03 o 
  -1  -4   5     1898.08     1862.54     35.98 o 
   0  -4   5       34.04       48.13      3.57 o 
   1  -4   5      813.97      820.06     19.13 o 
   2  -4   5      381.28      393.60     11.54 o 
   3  -4   5     1644.62     1703.35     32.26 o 
   4  -4   5      156.18      149.32     14.57 o 
   5  -4   5      134.45      140.28     14.80 o 
   6  -4   5      178.21      169.36     17.91 o 
   7  -4   5      171.48      194.94     20.12 o 
   8  -4   5      129.44      151.90     18.98 o 
   9  -4   5      105.76      139.37     18.37 o 
  10  -4   5        4.92       -0.68      9.03 o 
 -10  -3   5       35.85       61.41     12.15 o 
  -9  -3   5       41.05       42.89     11.23 o 
  -8  -3   5        6.72       14.20     10.10 o 
  -7  -3   5       16.21       20.80      6.68 o 
  -6  -3   5       74.29       85.78      9.41 o 
  -5  -3   5       89.73       85.93     10.17 o 
  -4  -3   5      273.34      266.52     12.45 o 
  -3  -3   5      761.85      816.87     25.81 o 
  -2  -3   5     1943.64     1845.68     61.03 o 
  -1  -3   5      803.23      830.61     17.31 o 
   0  -3   5      617.29      594.38     11.99 o 
   1  -3   5      540.01      531.75     12.37 o 
   2  -3   5     2623.83     2450.39     65.81 o 
   3  -3   5      835.22      928.91     26.42 o 
   4  -3   5      263.27      268.27     10.55 o 
   5  -3   5       93.03       87.45     11.54 o 
   6  -3   5      208.79      187.19     16.47 o 
   7  -3   5       35.42       45.62     10.25 o 
   8  -3   5       28.84       41.37     11.84 o 
   9  -3   5      342.24      431.09     27.33 o 
  10  -3   5        9.58       12.07     10.55 o 
 -10  -2   5      173.35      179.22     16.70 o 
  -9  -2   5        9.61       22.01      8.73 o 
  -8  -2   5        7.09        7.36      6.22 o 
  -7  -2   5       70.36       66.73      8.73 o 
  -6  -2   5        5.98       -0.99      5.09 o 
  -5  -2   5       28.73       36.74      6.30 o 
  -4  -2   5      126.52      158.12     15.79 o 
  -3  -2   5      490.70      483.93     17.08 o 
  -2  -2   5      367.31      388.66      9.72 o 
  -1  -2   5      111.69      116.52      5.16 o 
   0  -2   5      780.09      721.15     13.97 o 
   1  -2   5      213.15      197.82      7.14 o 
   2  -2   5     3031.45     2965.74     54.81 o 
   3  -2   5      966.45      964.74     34.92 o 
   4  -2   5       86.51       97.24      6.83 o 
   5  -2   5       57.73       55.64      5.77 o 
   6  -2   5        2.79        6.45      6.22 o 
   7  -2   5      196.31      153.41     16.40 o 
   8  -2   5       45.11       53.06     11.46 o 
   9  -2   5      105.19       97.39     14.95 o 
  10  -2   5       19.22       15.79      9.72 o 
 -10  -1   5       28.18       31.65      9.26 o 
  -9  -1   5      144.28      161.46     15.33 o 
  -8  -1   5       11.13       14.35      7.14 o 
  -7  -1   5      185.71      181.73     11.84 o 
  -6  -1   5      161.51      168.14     19.36 o 
  -5  -1   5      287.08      303.95     13.36 o 
  -4  -1   5      442.92      460.62     16.40 o 
  -3  -1   5     2678.23     2534.57     67.18 o 
  -2  -1   5     1151.40     1113.15     25.05 o 
  -1  -1   5     1957.48     1861.78     34.99 o 
   0  -1   5     1002.15      975.68     17.76 o 
   1  -1   5     2008.50     1873.39     35.53 o 
   2  -1   5     1270.96     1133.72     26.49 o 
   3  -1   5      729.29      673.93     20.57 o 
   4  -1   5      380.86      409.61     14.88 o 
   5  -1   5      194.49      194.03     21.18 o 
   6  -1   5      323.06      318.29     19.43 o 
   7  -1   5      100.11      102.18     12.45 o 
   8  -1   5       66.43       88.82     12.53 o 
   9  -1   5      222.57      237.30     19.66 o 
  10  -1   5       99.92       77.88     13.59 o 
 -10   0   5       55.19       50.10      8.96 o 
  -9   0   5      304.64      285.50     18.07 o 
  -8   0   5        5.95        2.96      5.92 o 
  -7   0   5       33.42       44.26      6.76 o 
  -6   0   5       86.04       71.81      7.59 o 
  -5   0   5       78.10       85.17      7.44 o 
  -4   0   5       49.34       58.98      5.92 o 
  -3   0   5     5827.05     5891.93    149.47 o 
  -2   0   5      663.25      669.30     20.34 o 
  -1   0   5      491.52      480.36     16.78 o 
   0   0   5      104.99       90.03      4.93 o 
   1   0   5     1105.29     1045.36     20.88 o 
   2   0   5        9.47       15.79      3.64 o 
   3   0   5     7727.44     7614.64    192.51 o 
   4   0   5       17.57       23.38      4.10 o 
   5   0   5       15.90       18.67      4.33 o 
   6   0   5        0.31       -3.42      3.42 o 
   7   0   5        1.59        0.00      5.92 o 
   8   0   5        3.77        7.06      6.60 o 
   9   0   5      414.60      455.84     26.34 o 
  10   0   5       12.81       11.08      8.35 o 
  -9   1   5      148.31      132.62     12.07 o 
  -8   1   5       11.52       13.13      6.00 o 
  -7   1   5      192.19      189.55     11.08 o 
  -6   1   5      155.48      162.68     13.74 o 
  -5   1   5      293.90      302.81     10.78 o 
  -4   1   5      428.84      461.61     13.28 o 
  -3   1   5     2687.41     2564.40     69.23 o 
  -2   1   5     1153.81     1096.60     38.56 o 
  -1   1   5     1994.06     1813.73     58.75 o 
   0   1   5     1010.03     1009.84     23.61 o 
   1   1   5     1975.44     1891.69     41.14 o 
   2   1   5     1257.27     1134.63     31.88 o 
   3   1   5      719.32      661.33     20.80 o 
   4   1   5      395.33      433.07     15.26 o 
   5   1   5      194.80      184.01      9.79 o 
   6   1   5      320.86      286.71     13.28 o 
   7   1   5      101.57      105.97     11.46 o 
   8   1   5       67.60       67.71     10.48 o 
   9   1   5      224.45      216.27     17.31 o 
  10   1   5       99.02      120.24     13.51 o 
  -8   2   5        6.70      -11.23     11.23 o 
  -7   2   5       71.16       67.03      7.06 o 
  -6   2   5        6.16        3.26      3.64 o 
  -5   2   5       26.02       28.62      4.25 o 
  -4   2   5      118.82      148.03     10.10 o 
  -3   2   5      504.43      501.01     13.59 o 
  -2   2   5      371.81      397.39     11.92 o 
  -1   2   5      113.53      107.41      7.74 o 
   0   2   5      786.11      732.23     15.94 o 
   1   2   5      208.02      200.63     16.55 o 
   2   2   5     3035.04     2966.12     54.58 o 
   3   2   5      941.35     1000.12     28.77 o 
   4   2   5       85.71       92.84      7.52 o 
   5   2   5       51.36       54.12      6.07 o 
   6   2   5        3.22        7.97      4.63 o 
   7   2   5      193.33      171.48     15.64 o 
   8   2   5       45.42       34.92      7.82 o 
   9   2   5      101.11       94.13     11.61 o 
  10   2   5       19.32       21.56      7.59 o 
  -8   3   5        6.05      -10.17     10.17 o 
  -7   3   5       14.16       16.17      7.59 o 
  -6   3   5       75.02       80.77      4.86 o 
  -5   3   5       94.17       85.85      6.45 o 
  -4   3   5      278.10      263.33      9.49 o 
  -3   3   5      776.09      839.42     20.57 o 
  -2   3   5     1936.21     1854.72     40.99 o 
  -1   3   5      780.18      788.18     17.08 o 
   0   3   5      607.49      572.97     13.51 o 
   1   3   5      557.41      523.55     14.42 o 
   2   3   5     2637.81     2566.07     54.88 o 
   3   3   5      841.43      903.03     19.05 o 
   4   3   5      258.08      254.30     11.54 o 
   5   3   5       90.42       93.90      7.82 o 
   6   3   5      211.54      183.25     10.70 o 
   7   3   5       35.51       27.71      5.77 o 
   8   3   5       28.29       23.46      7.21 o 
   9   3   5      342.87      329.83     19.43 o 
  -8   4   5       33.45       26.80     14.57 o 
  -7   4   5       43.52       54.28     14.95 o 
  -6   4   5       19.96       17.08      4.02 o 
  -5   4   5      246.19      244.28      9.41 o 
  -4   4   5      151.63      154.25      7.52 o 
  -3   4   5     1267.74     1359.78     31.65 o 
  -2   4   5      212.79      219.68      8.50 o 
  -1   4   5     1889.05     1853.35     35.91 o 
   0   4   5       34.83       40.84      3.57 o 
   1   4   5      815.99      805.71     17.54 o 
   2   4   5      373.16      384.87     12.07 o 
   3   4   5     1649.21     1644.67     38.18 o 
   4   4   5      147.41      149.62     10.25 o 
   5   4   5      130.91      134.74     22.09 o 
   6   4   5      176.15      175.05     13.51 o 
   7   4   5      168.24      180.51     27.18 o 
  -9   5   5       20.15      -10.70     14.73 o 
  -8   5   5       16.17       12.83     13.13 o 
  -7   5   5       11.54        7.06     11.61 o 
  -6   5   5      443.47      425.10     16.24 o 
  -5   5   5       47.68       49.04      8.12 o 
  -4   5   5      467.24      499.79     14.35 o 
  -3   5   5      611.62      560.45     15.49 o 
  -2   5   5       22.31       18.75      3.49 o 
  -1   5   5      323.12      308.65     10.32 o 
   0   5   5       25.63       21.79      4.18 o 
   1   5   5      573.98      553.92     11.99 o 
   2   5   5      440.43      497.36     12.60 o 
   3   5   5      493.20      441.27     13.66 o 
   4   5   5      573.68      567.51     16.78 o 
   5   5   5      109.70      120.62      9.26 o 
   6   5   5      321.39      267.66     23.53 o 
   7   5   5        3.17        5.62     10.17 o 
   8   5   5       52.00       66.35     15.87 o 
  -9   6   5       42.76       19.36     16.62 o 
  -8   6   5        8.48        1.59     12.90 o 
  -7   6   5       60.63       80.39     18.07 o 
  -6   6   5       19.22       18.45      6.07 o 
  -5   6   5      183.46      203.82     14.88 o 
  -4   6   5      198.60      202.38     12.30 o 
  -3   6   5       86.33      118.04      6.91 o 
  -2   6   5      260.04      280.94     12.75 o 
  -1   6   5      666.56      663.46     17.91 o 
   0   6   5      124.02      134.21      6.98 o 
   1   6   5      392.87      415.84      9.11 o 
   2   6   5     1222.49     1213.35     29.98 o 
   3   6   5      655.70      674.84     16.40 o 
   4   6   5      186.17      188.03      9.41 o 
   5   6   5       10.77       15.87      5.01 o 
   6   6   5       16.39       20.27     10.63 o 
   7   6   5       57.14       66.50     15.18 o 
   8   6   5       14.47       30.74     14.50 o 
  -9   7   5       44.55       46.46     19.66 o 
  -8   7   5       12.96       -2.28     12.98 o 
  -7   7   5      223.51      230.77     16.09 o 
  -6   7   5       37.89       27.94      9.03 o 
  -5   7   5       71.63       84.26      7.06 o 
  -4   7   5      182.62      181.96      9.79 o 
  -3   7   5      805.45      837.82     24.97 o 
  -2   7   5      573.79      510.04     19.13 o 
  -1   7   5      617.10      612.60     17.23 o 
   0   7   5      656.84      590.96     15.03 o 
   1   7   5      224.79      223.63      6.98 o 
   2   7   5      432.34      364.75     17.38 o 
   3   7   5      924.29      917.83     20.95 o 
   4   7   5       54.09       57.77      5.69 o 
   5   7   5      198.69      240.79     25.05 o 
   6   7   5       74.86       70.22     16.24 o 
   7   7   5      124.87      165.18     23.30 o 
   8   7   5       62.00      113.79     20.95 o 
  -9   8   5      225.22      274.04     34.77 o 
  -8   8   5        3.67        8.96     13.21 o 
  -7   8   5       18.52        0.99      9.26 o 
  -6   8   5       38.96       58.00     16.32 o 
  -5   8   5       19.40       22.24     11.54 o 
  -4   8   5       45.05       51.77      6.83 o 
  -3   8   5      274.13      300.83     11.16 o 
  -2   8   5      238.66      234.94     12.53 o 
  -1   8   5       18.69       22.09      4.33 o 
   0   8   5       61.26       68.93      6.53 o 
   1   8   5       62.96       69.46      4.93 o 
   2   8   5      152.06      166.78      9.49 o 
   3   8   5      361.58      363.16     14.88 o 
   4   8   5       71.61       79.48      8.65 o 
   5   8   5       67.04       73.86     18.37 o 
   6   8   5      136.87      152.81     14.27 o 
   7   8   5       14.28       22.55     10.55 o 
   8   8   5      187.07      203.82     17.76 o 
   9   8   5       29.37       16.40     15.56 o 
  -9   9   5       84.04       73.18     23.91 o 
  -8   9   5      105.23      144.91     26.34 o 
  -7   9   5       21.16       24.06     15.64 o 
  -6   9   5      194.91      184.46     25.81 o 
  -5   9   5       22.60       15.03     11.16 o 
  -4   9   5      933.98      798.43     44.33 o 
  -3   9   5      156.72      148.63     10.78 o 
  -2   9   5      384.84      368.47     16.24 o 
  -1   9   5     1089.80     1027.14     26.04 o 
   0   9   5       54.26       66.50      6.98 o 
   1   9   5     1526.97     1451.25     29.61 o 
   2   9   5      451.89      433.68     13.13 o 
   3   9   5      134.61      127.38     10.02 o 
   4   9   5      529.98      500.63     18.98 o 
   5   9   5      224.80      219.76     16.09 o 
   6   9   5       68.28       70.82     11.39 o 
   7   9   5        0.81        0.46      8.43 o 
   8   9   5      126.83      135.88     15.18 o 
   9   9   5       62.72       76.97     14.12 o 
  -9  10   5      222.89      241.09     35.53 o 
  -8  10   5       37.44       63.84     20.04 o 
  -7  10   5        7.42        1.82     11.99 o 
  -6  10   5        0.77        9.72     12.30 o 
  -5  10   5       79.05      106.81     18.90 o 
  -4  10   5      136.71      159.64     20.95 o 
  -3  10   5      280.90      282.92     14.27 o 
  -2  10   5      356.34      349.04     21.41 o 
  -1  10   5      147.78      152.35     12.07 o 
   0  10   5      796.12      772.31     22.62 o 
   1  10   5       92.93      105.67      8.20 o 
   2  10   5       99.36      111.74      8.50 o 
   3  10   5      640.48      573.12     20.04 o 
   4  10   5       72.69       78.42      9.49 o 
   5  10   5       58.83       78.19     11.61 o 
   6  10   5        5.43        1.21      8.81 o 
   7  10   5       28.89       20.42      9.94 o 
   8  10   5       79.80      112.73     33.10 o 
   9  10   5      352.73      371.13     34.99 o 
  -9  11   5      111.99      101.19     25.43 o 
  -8  11   5      179.82      255.97     34.84 o 
  -7  11   5       32.69       25.73     16.55 o 
  -6  11   5       58.50       90.11     20.04 o 
  -5  11   5       77.61      105.29     19.21 o 
  -4  11   5       65.28       92.08     17.00 o 
  -3  11   5     1305.03     1233.85     39.32 o 
  -2  11   5      101.63       96.71      9.94 o 
  -1  11   5      150.61      162.90     19.89 o 
   0  11   5      392.49      358.30     22.01 o 
   1  11   5      336.97      307.44     13.28 o 
   2  11   5      167.82      182.41     10.86 o 
   3  11   5     1921.35     1784.35     56.86 o 
   4  11   5       17.66       17.91      7.36 o 
   5  11   5       27.39       46.15     10.40 o 
   6  11   5        6.25        2.43      8.96 o 
   7  11   5       27.88       57.01     13.06 o 
   8  11   5      209.65      190.53     39.78 o 
   9  11   5       61.89       57.46     20.50 o 
  -9  12   5       11.68       -9.87     15.71 o 
  -8  12   5        2.30        1.06     15.18 o 
  -7  12   5       12.62       -3.87     13.44 o 
  -6  12   5       16.86       -0.84     11.92 o 
  -5  12   5      117.58      166.47     23.61 o 
  -4  12   5      555.37      494.86     34.62 o 
  -3  12   5      149.98      159.64     21.48 o 
  -2  12   5       64.02       78.64     15.71 o 
  -1  12   5      577.76      578.36     23.15 o 
   0  12   5       58.33       61.64      8.12 o 
   1  12   5      411.89      432.39     16.02 o 
   2  12   5       84.02      107.56     17.69 o 
   3  12   5      228.95      231.30     18.37 o 
   4  12   5      439.74      413.71     24.44 o 
   5  12   5       89.29       97.47     13.59 o 
   6  12   5        7.59        5.92      9.41 o 
   7  12   5       70.03       88.13     14.57 o 
   8  12   5       98.36      130.41     25.35 o 
  -8  13   5       25.04       31.65     18.22 o 
  -7  13   5       39.66       57.08     20.50 o 
  -6  13   5       90.45      126.47     24.29 o 
  -5  13   5       26.28       48.66     15.87 o 
  -4  13   5      397.99      374.92     29.68 o 
  -3  13   5      152.95      142.64     20.72 o 
  -2  13   5       27.06       33.63      7.59 o 
  -1  13   5      493.29      437.77     20.12 o 
   0  13   5       76.10       98.53      9.56 o 
   1  13   5      394.89      358.90     15.03 o 
   2  13   5       79.36       71.58     15.33 o 
   3  13   5      151.62      162.37     22.85 o 
   4  13   5      328.34      316.01     21.25 o 
   5  13   5      193.90      203.06     27.48 o 
   6  13   5       71.12       64.37     12.83 o 
   7  13   5        3.55       -2.88     10.02 o 
   8  13   5       31.46        3.72     15.79 o 
  -8  14   5       62.47       60.12     22.47 o 
  -7  14   5       35.13       45.09     20.19 o 
  -6  14   5       14.89       15.49     14.42 o 
  -5  14   5       67.56       89.42     20.50 o 
  -4  14   5        3.94        2.35     10.86 o 
  -3  14   5       67.40       67.64     16.62 o 
  -2  14   5      179.25      171.56     14.42 o 
  -1  14   5        6.15        2.28      6.38 o 
   0  14   5      129.22      142.33     11.31 o 
   1  14   5        4.96        4.18      5.62 o 
   2  14   5      343.51      336.36     28.16 o 
   3  14   5       97.63       75.76     17.84 o 
   4  14   5       56.06       50.71     16.85 o 
   5  14   5       16.06       21.18     14.50 o 
   6  14   5       33.82       53.44     18.29 o 
   7  14   5       36.19       51.24     20.12 o 
   8  14   5       62.23       78.34     24.14 o 
  -7  15   5        6.29       -6.07     14.35 o 
  -6  15   5       43.17       76.97     21.18 o 
  -5  15   5       17.59       21.10     15.18 o 
  -4  15   5        4.07       -5.01     11.23 o 
  -3  15   5      100.35       89.57     18.83 o 
  -2  15   5      142.37       96.03     17.99 o 
  -1  15   5       73.23       68.32     10.17 o 
   0  15   5      890.00      801.31     25.51 o 
   1  15   5        8.91        3.11      5.92 o 
   2  15   5      174.12      150.99     23.38 o 
   3  15   5      154.95      229.78     28.47 o 
   4  15   5      121.15      162.22     25.51 o 
   5  15   5       10.68       16.32     14.27 o 
   6  15   5       87.59       65.21     20.34 o 
   7  15   5       26.39       25.66     16.55 o 
  -7  16   5       32.57       29.00     19.74 o 
  -6  16   5       15.97       30.06     18.83 o 
  -5  16   5      120.56       98.15     22.77 o 
  -4  16   5       17.25       25.66     15.18 o 
  -3  16   5      150.12      117.13     22.01 o 
  -2  16   5       53.39       52.53     16.32 o 
  -1  16   5       75.86       82.13     11.69 o 
   0  16   5       27.24       40.69      7.97 o 
   1  16   5       81.61       74.85     11.39 o 
   2  16   5        6.67       -9.26      9.26 o 
   3  16   5       51.01       65.43     18.45 o 
   4  16   5       12.66       19.36     14.04 o 
   5  16   5      124.54      125.33     23.30 o 
   6  16   5      158.23      166.02     29.00 o 
   7  16   5       81.81      117.89     26.72 o 
  -6  17   5       88.98      106.20     25.96 o 
  -5  17   5      108.20       93.83     23.23 o 
  -4  17   5       57.88       69.31     20.42 o 
  -3  17   5      127.49      123.43     23.08 o 
  -2  17   5       31.28       30.21     13.59 o 
  -1  17   5      319.62      296.66     15.79 o 
   0  17   5       14.66        4.78      5.69 o 
   1  17   5      148.70      131.40     13.51 o 
   2  17   5       12.42       26.72     13.89 o 
   3  17   5      126.84      124.19     23.30 o 
   4  17   5      207.66      221.28     30.52 o 
   5  17   5      171.04      145.22     27.48 o 
   6  17   5       17.01       39.32     18.60 o 
  -6  18   5        5.12       31.50     19.51 o 
  -5  18   5       13.74       44.41     18.98 o 
  -4  18   5       11.49        6.38     15.49 o 
  -3  18   5       11.39      -11.77     11.77 o 
  -2  18   5      105.58      105.52     21.33 o 
  -1  18   5        2.03        6.53      8.27 o 
   0  18   5       59.65       44.18     11.31 o 
   1  18   5       20.77       29.68      9.94 o 
   2  18   5       98.61       62.02     18.52 o 
   3  18   5       25.42       18.29     14.95 o 
   4  18   5        7.37       17.08     14.65 o 
   5  18   5       29.24       27.94     16.85 o 
  -5  19   5        6.63        6.53     15.41 o 
  -4  19   5       29.43       41.90     18.60 o 
  -3  19   5       42.51       70.98     19.43 o 
  -2  19   5       15.97        9.26     14.20 o 
  -1  19   5       53.77       45.85     11.84 o 
   0  19   5      120.10       98.53     14.35 o 
   1  19   5       12.83        1.44      8.81 o 
   2  19   5       98.83       88.74     20.72 o 
   3  19   5        5.04       11.01     14.27 o 
   4  19   5       56.83       58.45     19.66 o 
   5  19   5       10.21       14.42     17.16 o 
  -4  20   5       31.97       60.35     22.01 o 
  -3  20   5        5.68       21.10     17.46 o 
  -2  20   5       28.92       27.78     17.54 o 
  -1  20   5       60.65       29.98     21.03 o 
   0  20   5       17.27       39.70     11.54 o 
   1  20   5       41.19       38.33     16.02 o 
   2  20   5        4.38        1.06     12.07 o 
   3  20   5       32.09       14.88     16.40 o 
   4  20   5       21.40       41.37     18.45 o 
  -3  21   5       41.78       22.01     18.22 o 
  -2  21   5       68.45       72.27     16.62 o 
  -1  21   5       98.49       -0.68     17.46 o 
   0  21   5       32.53       29.38     18.75 o 
   1  21   5       32.02       31.12     15.18 o 
   2  21   5       43.72       36.97     17.46 o 
  -3 -21   6       66.30       70.14     20.72 o 
  -2 -21   6       51.75       62.70     15.94 o 
  -1 -21   6       26.62       40.31     23.76 o 
   1 -21   6        5.29       17.46     22.85 o 
   2 -21   6       37.72       69.31     26.04 o 
  -4 -20   6       38.55       51.39     26.42 o 
  -3 -20   6      127.59       81.30     17.76 o 
  -2 -20   6       67.98       69.46     24.29 o 
  -1 -20   6       40.82       73.71     24.90 o 
   1 -20   6      102.94      188.33     30.36 o 
   2 -20   6       32.87       57.39     24.75 o 
   3 -20   6       86.04      111.66     27.71 o 
  -5 -19   6        5.27       -9.11     12.07 o 
  -4 -19   6       52.62       53.21     23.15 o 
  -3 -19   6      131.02      122.37     18.07 o 
  -2 -19   6        8.26       19.81     12.98 o 
  -1 -19   6       80.45       82.97     22.24 o 
   1 -19   6       43.22       49.04     21.18 o 
   2 -19   6       18.28       42.59     23.23 o 
   3 -19   6       44.48       51.09     24.14 o 
   4 -19   6        4.78      -18.45     18.45 o 
  -6 -18   6       12.83        8.73     18.45 o 
  -5 -18   6        3.67       -1.97     11.23 o 
  -4 -18   6       62.73       76.52     14.88 o 
  -3 -18   6       27.69       17.99     12.75 o 
  -2 -18   6       76.17       97.62     30.59 o 
  -1 -18   6       45.16       59.29     13.21 o 
   1 -18   6       34.13       19.66     19.36 o 
   2 -18   6      124.85      143.17     26.64 o 
   3 -18   6       81.40       81.15     24.44 o 
   4 -18   6       26.51       50.86     20.65 o 
   5 -18   6       14.40       14.20     17.91 o 
  -6 -17   6       42.84       37.65     12.07 o 
  -5 -17   6       16.16       16.47     12.07 o 
  -4 -17   6      206.63      212.93     19.58 o 
  -3 -17   6       45.92       24.29     12.07 o 
  -2 -17   6      137.15      140.28     16.55 o 
  -1 -17   6       27.79       33.63     11.69 o 
   0 -17   6       38.80       25.73     14.27 o 
   1 -17   6       35.99       68.02     20.57 o 
   2 -17   6      102.63      116.83     23.84 o 
   3 -17   6        4.66       13.06     18.98 o 
   4 -17   6       36.10       35.53     18.29 o 
   5 -17   6        0.52       18.07     17.23 o 
   6 -17   6       13.22       -5.92     12.60 o 
  -7 -16   6       19.47        2.28     12.22 o 
  -6 -16   6       24.14       40.46     11.31 o 
  -5 -16   6       54.89       58.83     13.13 o 
  -4 -16   6      382.14      344.56     23.15 o 
  -3 -16   6      160.80      177.93     43.34 o 
  -2 -16   6       20.19       22.55     15.56 o 
  -1 -16   6       62.44       78.34     16.62 o 
   0 -16   6       49.46       56.40     14.27 o 
   1 -16   6       72.10       73.03     20.95 o 
   2 -16   6       29.32       46.15     19.51 o 
   3 -16   6       60.09       54.43     19.96 o 
   4 -16   6      144.99      167.08     23.46 o 
   5 -16   6       11.68       20.50     16.24 o 
   6 -16   6       75.82       65.74     14.57 o 
  -7 -15   6        4.44       12.37     10.32 o 
  -6 -15   6      184.91      175.66     12.83 o 
  -5 -15   6        9.52        3.11      7.29 o 
  -4 -15   6      116.22      115.99     14.88 o 
  -3 -15   6      362.56      369.15     36.29 o 
  -2 -15   6       47.28       39.17     11.69 o 
  -1 -15   6       91.98       87.83     13.21 o 
   0 -15   6      162.80      151.90     12.60 o 
   1 -15   6       54.52       71.51     17.91 o 
   2 -15   6      166.48      192.05     24.97 o 
   3 -15   6      261.04      272.82     28.85 o 
   4 -15   6       91.86      127.45     20.12 o 
   5 -15   6       11.10       14.35     14.88 o 
   6 -15   6        4.45       12.37      8.73 o 
   7 -15   6        1.97       15.26     15.87 o 
  -8 -14   6       19.92       23.23     13.66 o 
  -7 -14   6      111.00       85.70     16.78 o 
  -6 -14   6       58.11       68.62      8.58 o 
  -5 -14   6        1.65        6.00      7.14 o 
  -4 -14   6      189.27      185.98     13.74 o 
  -3 -14   6      193.47      192.13     17.23 o 
  -2 -14   6      159.38      187.12     35.37 o 
  -1 -14   6       49.21       46.08     11.01 o 
   0 -14   6      372.02      405.82     17.76 o 
   1 -14   6      153.84      143.02     13.51 o 
   2 -14   6      173.55      221.73     25.35 o 
   3 -14   6      324.13      325.05     30.21 o 
   4 -14   6       18.14       37.04     10.48 o 
   5 -14   6       32.65       34.39     10.32 o 
   6 -14   6       39.80       48.20      9.34 o 
   7 -14   6        8.34        3.87     13.66 o 
  -8 -13   6        7.95       -6.22     10.48 o 
  -7 -13   6      180.65      170.27     18.29 o 
  -6 -13   6       50.56       41.98     10.86 o 
  -5 -13   6      210.99      192.43     14.27 o 
  -4 -13   6       63.96       58.53     11.08 o 
  -3 -13   6       70.58       67.48      9.64 o 
  -2 -13   6       16.94        6.60     14.65 o 
  -1 -13   6      177.02      165.18     21.48 o 
   0 -13   6        2.25       -1.97      7.29 o 
   1 -13   6       10.20        1.82      8.58 o 
   2 -13   6        2.87        3.57     13.89 o 
   3 -13   6       20.26       28.31      9.41 o 
   4 -13   6       37.15       43.12     10.63 o 
   5 -13   6       51.65       63.46     11.16 o 
   6 -13   6       38.38       24.97     14.27 o 
   7 -13   6        3.56       22.32     14.80 o 
   8 -13   6       39.18       31.35     16.55 o 
  -8 -12   6       10.87       27.48     11.69 o 
  -7 -12   6       77.22       74.62     13.06 o 
  -6 -12   6       19.25       13.74      9.49 o 
  -5 -12   6      121.38      122.06     14.04 o 
  -4 -12   6      138.01      142.03     11.77 o 
  -3 -12   6      168.85      164.95     12.15 o 
  -2 -12   6      155.00      135.04     12.07 o 
  -1 -12   6      444.74      391.62     18.07 o 
   0 -12   6      148.24      162.07     11.46 o 
   1 -12   6      341.57      332.87     16.09 o 
   2 -12   6      150.58      187.12     15.41 o 
   3 -12   6       70.72       69.00     11.08 o 
   4 -12   6      105.47      103.69     12.83 o 
   5 -12   6      273.66      265.00     17.84 o 
   6 -12   6       47.61       45.09     14.95 o 
   7 -12   6       59.99      104.53     20.88 o 
   8 -12   6      144.24      128.67     23.23 o 
  -9 -11   6      107.96      108.40     16.55 o 
  -8 -11   6       43.73       47.82     12.90 o 
  -7 -11   6        8.59        4.25     23.61 o 
  -6 -11   6       55.61       48.66     11.23 o 
  -5 -11   6       65.59       65.13      8.43 o 
  -4 -11   6      110.41       93.90     10.40 o 
  -3 -11   6      930.22      869.02     34.92 o 
  -2 -11   6       38.82       36.89      7.52 o 
  -1 -11   6      327.24      338.33     13.36 o 
   0 -11   6      655.31      608.57     21.03 o 
   1 -11   6      129.62      161.76      9.26 o 
   2 -11   6       50.69       60.27      7.14 o 
   3 -11   6      432.24      366.34     21.94 o 
   4 -11   6      126.19      121.53     12.90 o 
   5 -11   6        4.35        4.78      9.41 o 
   6 -11   6       15.94        5.77     10.17 o 
   7 -11   6       19.67       30.52     14.88 o 
   8 -11   6       10.46        0.30     12.60 o 
  -9 -10   6       56.75       59.89     13.97 o 
  -8 -10   6        6.56        8.88      9.19 o 
  -7 -10   6      113.69      132.84     15.11 o 
  -6 -10   6       31.99       30.52      9.56 o 
  -5 -10   6        6.62        1.14      5.16 o 
  -4 -10   6      241.50      205.34     13.74 o 
  -3 -10   6      432.15      393.60     17.84 o 
  -2 -10   6        6.46        8.50      5.85 o 
  -1 -10   6       27.95       19.96      5.16 o 
   0 -10   6      154.93      168.82      7.89 o 
   1 -10   6       86.43       84.41      7.06 o 
   2 -10   6      159.06      162.45      9.94 o 
   3 -10   6      672.98      703.84     26.95 o 
   4 -10   6       16.14       11.01      6.30 o 
   5 -10   6       15.04       20.88      7.06 o 
   6 -10   6       22.81        3.72     11.23 o 
   7 -10   6       15.44        5.31     11.99 o 
   8 -10   6        7.87       17.84     13.66 o 
   9 -10   6      123.83      142.56     23.91 o 
  -9  -9   6       15.74       12.53     10.70 o 
  -8  -9   6        5.76       11.39     14.27 o 
  -7  -9   6       10.17        9.49     13.36 o 
  -6  -9   6      142.60      160.02     15.26 o 
  -5  -9   6       72.86       58.91      6.68 o 
  -4  -9   6      350.83      333.70     21.71 o 
  -3  -9   6       79.44       84.94      8.65 o 
  -2  -9   6      217.51      218.32      9.94 o 
  -1  -9   6      172.23      193.65      9.19 o 
   0  -9   6      559.41      536.46     13.21 o 
   1  -9   6       32.34       36.97      5.16 o 
   2  -9   6      248.71      258.02     10.48 o 
   3  -9   6      178.09      163.59     12.98 o 
   4  -9   6      341.90      351.62     18.29 o 
   5  -9   6       56.59       50.56      7.44 o 
   6  -9   6       23.15        6.30     10.17 o 
   7  -9   6       25.89       10.78     11.46 o 
   8  -9   6       87.88       64.22     17.54 o 
   9  -9   6       22.88       38.41     14.80 o 
 -10  -8   6       18.33      -18.37     19.21 o 
  -9  -8   6       84.47       93.37     15.33 o 
  -8  -8   6       15.40       33.55      9.79 o 
  -7  -8   6       64.88       55.79     10.78 o 
  -6  -8   6       10.53        3.72     10.78 o 
  -5  -8   6        2.99        9.41      7.21 o 
  -4  -8   6      132.49      126.47      9.34 o 
  -3  -8   6      324.33      336.59     13.89 o 
  -2  -8   6      762.30      744.30     18.52 o 
  -1  -8   6      317.80      338.86     11.46 o 
   0  -8   6      285.97      284.74     11.23 o 
   1  -8   6       18.07       13.89      4.40 o 
   2  -8   6      450.69      458.19     12.98 o 
   3  -8   6      644.63      646.22     24.22 o 
   4  -8   6      171.60      180.89     12.60 o 
   5  -8   6       47.38       34.84     11.46 o 
   6  -8   6       27.91       26.04     11.77 o 
   7  -8   6        0.95       -5.24      9.64 o 
   8  -8   6      151.91      173.76     23.76 o 
   9  -8   6       81.37       68.85     18.22 o 
 -10  -7   6       37.15       17.99     11.31 o 
  -9  -7   6      143.71      164.95     16.93 o 
  -8  -7   6        5.22        0.53      7.67 o 
  -7  -7   6       17.56       11.46      7.89 o 
  -6  -7   6      175.94      200.78     15.03 o 
  -5  -7   6      244.85      246.86     31.65 o 
  -4  -7   6      139.33      135.58      8.88 o 
  -3  -7   6      100.34      108.86      9.19 o 
  -2  -7   6      117.39      133.30      7.21 o 
  -1  -7   6      911.33      925.57     21.10 o 
   0  -7   6      386.07      366.57     10.10 o 
   1  -7   6     1826.90     1836.65     36.66 o 
   2  -7   6      317.09      293.55      9.87 o 
   3  -7   6      131.06      122.29     13.89 o 
   4  -7   6      136.05      121.84     11.69 o 
   5  -7   6      289.84      315.41     23.84 o 
   6  -7   6      178.33      177.10     21.25 o 
   7  -7   6       70.85       68.55     14.80 o 
   8  -7   6       29.33       32.03     12.83 o 
   9  -7   6      272.62      300.68     27.40 o 
 -10  -6   6       65.35       65.51     14.80 o 
  -9  -6   6        3.71       -7.52      7.52 o 
  -8  -6   6        4.16        4.93      7.74 o 
  -7  -6   6        6.15        1.82      9.64 o 
  -6  -6   6       58.57       37.73      8.65 o 
  -5  -6   6       72.66       69.53      9.72 o 
  -4  -6   6      105.04      110.37      5.85 o 
  -3  -6   6      726.58      674.69     24.29 o 
  -2  -6   6      115.41      123.43      7.97 o 
  -1  -6   6      729.49      686.08     16.32 o 
   0  -6   6      255.48      211.33      7.36 o 
   1  -6   6      738.66      729.57     16.78 o 
   2  -6   6      100.47      113.94      5.92 o 
   3  -6   6      514.36      481.95     16.62 o 
   4  -6   6        3.35        2.28      3.95 o 
   5  -6   6       56.90       35.91     10.17 o 
   6  -6   6       97.92      117.89     17.00 o 
   7  -6   6        8.52        6.30      9.41 o 
   8  -6   6       59.44       50.02     13.74 o 
   9  -6   6        4.97       11.31     11.77 o 
  10  -6   6        2.54       11.16     11.46 o 
 -10  -5   6       19.26       11.01     10.70 o 
  -9  -5   6      134.68      141.42     43.50 o 
  -8  -5   6        6.91       -3.64      6.07 o 
  -7  -5   6       75.05       75.61     10.48 o 
  -6  -5   6      206.59      226.74     14.88 o 
  -5  -5   6      509.84      537.67     21.56 o 
  -4  -5   6      294.84      300.83     15.18 o 
  -3  -5   6      735.29      764.95     17.61 o 
  -2  -5   6      329.63      367.48     12.30 o 
  -1  -5   6      532.02      545.11     13.66 o 
   0  -5   6      316.33      291.80     11.61 o 
   1  -5   6      823.22      839.72     18.52 o 
   2  -5   6      193.09      165.64      8.27 o 
   3  -5   6      164.58      170.34      6.83 o 
   4  -5   6      361.95      357.08     23.15 o 
   5  -5   6      635.70      583.30     32.03 o 
   6  -5   6        0.09       -3.49      6.91 o 
   7  -5   6       17.83        5.09      8.73 o 
   8  -5   6       18.36       34.46     12.15 o 
   9  -5   6      103.38       81.91     16.85 o 
  10  -5   6        8.55       11.99     11.69 o 
 -10  -4   6        4.70       -3.87      8.81 o 
  -9  -4   6       27.08       39.55     11.16 o 
  -8  -4   6        2.01        0.91     13.28 o 
  -7  -4   6      361.32      346.99     17.76 o 
  -6  -4   6       32.31       25.81      7.74 o 
  -5  -4   6      226.14      207.99     14.73 o 
  -4  -4   6      264.31      226.97     12.75 o 
  -3  -4   6      568.20      595.36     14.04 o 
  -2  -4   6     1650.74     1526.25     35.60 o 
  -1  -4   6     1267.39     1220.56     24.90 o 
   0  -4   6     1284.28     1225.12     22.24 o 
   1  -4   6      479.38      444.46     11.39 o 
   2  -4   6      815.14      760.70     19.28 o 
   3  -4   6      801.31      848.91     17.84 o 
   4  -4   6      194.16      186.36      8.65 o 
   5  -4   6      146.75      163.21     15.33 o 
   6  -4   6       55.03       54.88     11.54 o 
   7  -4   6       69.38       47.37     11.69 o 
   8  -4   6        2.00       -2.88      8.43 o 
   9  -4   6       94.20      115.92     17.91 o 
  10  -4   6        1.12       -3.87      8.96 o 
 -10  -3   6       23.88       51.39     12.30 o 
  -9  -3   6       98.07      113.26     14.80 o 
  -8  -3   6       48.64       47.29      8.81 o 
  -7  -3   6       18.39       19.81     11.23 o 
  -6  -3   6      309.01      314.65     15.87 o 
  -5  -3   6      109.64      129.12     10.78 o 
  -4  -3   6      106.04      116.60      9.26 o 
  -3  -3   6      701.48      688.43     22.62 o 
  -2  -3   6      903.67      916.16     28.09 o 
  -1  -3   6      109.92      124.11      5.69 o 
   0  -3   6       31.20       38.56      3.42 o 
   1  -3   6      143.66      141.80      6.68 o 
   2  -3   6     1776.90     1768.26     62.47 o 
   3  -3   6      467.90      489.77     11.23 o 
   4  -3   6      102.36       99.97      8.43 o 
   5  -3   6       89.86      101.80     12.45 o 
   6  -3   6      153.36      142.79     15.94 o 
   7  -3   6       11.52       11.61      7.89 o 
   8  -3   6       27.11       22.55     10.25 o 
   9  -3   6      170.99      183.48     20.57 o 
  10  -3   6       27.58       17.54     10.86 o 
 -10  -2   6       71.51      108.32     14.80 o 
  -9  -2   6       62.40       77.28     12.15 o 
  -8  -2   6       27.36       13.66      6.98 o 
  -7  -2   6        4.14        3.26      5.62 o 
  -6  -2   6      129.37      125.40     10.86 o 
  -5  -2   6       80.33      102.40      9.11 o 
  -4  -2   6      655.64      650.93     31.05 o 
  -3  -2   6      183.63      164.50      9.64 o 
  -2  -2   6       88.67      104.83      5.85 o 
  -1  -2   6     1968.71     1887.28     35.98 o 
   0  -2   6       34.99       35.15      3.26 o 
   1  -2   6     1730.19     1615.22     31.65 o 
   2  -2   6      436.40      403.08     11.69 o 
   3  -2   6        8.41       15.56      3.80 o 
   4  -2   6      167.41      187.73      9.26 o 
   5  -2   6       29.01       36.13     10.02 o 
   6  -2   6       27.86       13.21      7.29 o 
   7  -2   6       43.12       36.66     10.17 o 
   8  -2   6       12.77       20.34      9.34 o 
   9  -2   6      127.90      157.06     18.14 o 
  10  -2   6       24.35       28.69     10.78 o 
 -10  -1   6       65.03       87.83     12.90 o 
  -9  -1   6       91.93      107.79     13.44 o 
  -8  -1   6       50.63       55.26      9.56 o 
  -7  -1   6       24.97       24.90      6.45 o 
  -6  -1   6      421.12      415.46     17.08 o 
  -5  -1   6      441.21      428.89     16.78 o 
  -4  -1   6       46.11       51.32      6.22 o 
  -3  -1   6      835.26      873.73     26.72 o 
  -2  -1   6       72.11       78.04      4.93 o 
  -1  -1   6      234.48      238.05      7.74 o 
   0  -1   6      308.47      294.46      7.89 o 
   1  -1   6      215.46      197.97      7.89 o 
   2  -1   6        2.78        6.07      2.35 o 
   3  -1   6      536.99      607.66     19.66 o 
   4  -1   6      250.87      223.33     13.44 o 
   5  -1   6      253.66      225.15     11.23 o 
   6  -1   6       18.82       13.06      6.98 o 
   7  -1   6       16.91       26.57      8.05 o 
   8  -1   6       65.34       60.27     11.61 o 
   9  -1   6      127.03      146.51     16.78 o 
  10  -1   6       72.55       58.83     12.60 o 
 -10   0   6       59.35       58.75     10.17 o 
  -9   0   6       18.21       23.46      7.67 o 
  -8   0   6      121.38      117.51     12.45 o 
  -7   0   6       70.53       65.97      7.97 o 
  -6   0   6       86.02       89.35      8.58 o 
  -5   0   6       34.12       31.28      5.69 o 
  -4   0   6       33.07       47.52      6.00 o 
  -3   0   6      200.27      186.06     10.63 o 
  -2   0   6      715.67      581.02     18.83 o 
  -1   0   6       67.22       64.37      5.47 o 
   0   0   6     1628.80     1588.27     30.90 o 
   1   0   6      324.39      326.57      9.11 o 
   2   0   6       46.29       22.55      2.51 o 
   3   0   6        1.21        9.41      3.57 o 
   4   0   6        5.99       11.61      3.80 o 
   5   0   6      185.24      163.36      9.87 o 
   6   0   6      229.77      201.62     11.31 o 
   7   0   6       79.59       90.86     11.69 o 
   8   0   6      155.80      146.28     15.26 o 
   9   0   6        8.97       16.55      8.81 o 
  10   0   6       17.04       22.92      8.81 o 
  -9   1   6       94.65      116.22     11.84 o 
  -8   1   6       48.37       43.57      8.05 o 
  -7   1   6       27.63       27.10      5.92 o 
  -6   1   6      410.86      392.61     13.59 o 
  -5   1   6      442.20      438.15     13.74 o 
  -4   1   6       41.93       41.37      4.78 o 
  -3   1   6      851.69      915.10     39.09 o 
  -2   1   6       69.00       80.92     10.93 o 
  -1   1   6      235.01      219.61     11.31 o 
   0   1   6      309.55      294.68     10.93 o 
   1   1   6      214.38      184.84      7.14 o 
   2   1   6        2.43       12.53      4.86 o 
   3   1   6      528.63      629.68     20.12 o 
   4   1   6      246.00      226.21     10.78 o 
   5   1   6      245.58      216.65     11.31 o 
   6   1   6       21.02       18.83      9.19 o 
   7   1   6       17.83       21.86      7.36 o 
   8   1   6       67.07       88.66     11.61 o 
   9   1   6      125.84      130.72     14.42 o 
  10   1   6       73.03       83.65     12.45 o 
  -8   2   6       26.54       26.42      6.76 o 
  -7   2   6        3.83        8.35      4.55 o 
  -6   2   6      128.57      127.07      8.88 o 
  -5   2   6       75.72       89.19      6.60 o 
  -4   2   6      650.41      640.08     17.38 o 
  -3   2   6      164.76      158.27      7.74 o 
  -2   2   6       87.62      110.30      6.38 o 
  -1   2   6     1955.02     1844.62     51.77 o 
   0   2   6       35.49       28.92      3.87 o 
   1   2   6     1715.09     1656.52     36.82 o 
   2   2   6      428.77      418.42     12.90 o 
   3   2   6        9.81       29.00      4.55 o 
   4   2   6      164.33      173.38      9.79 o 
   5   2   6       31.49       28.24      5.24 o 
   6   2   6       29.37       20.72      5.16 o 
   7   2   6       43.86       39.93      8.35 o 
   8   2   6       11.15       17.46      7.29 o 
   9   2   6      128.50      129.50     13.89 o 
  10   2   6       23.92       20.65      8.50 o 
  -8   3   6       48.69       64.45     17.69 o 
  -7   3   6       16.43       18.67      4.86 o 
  -6   3   6      315.91      317.91      9.49 o 
  -5   3   6      110.87      123.28      7.59 o 
  -4   3   6      112.62      117.81      9.34 o 
  -3   3   6      689.78      679.47     17.91 o 
  -2   3   6      915.11      933.93     22.77 o 
  -1   3   6      106.79      129.88      7.14 o 
   0   3   6       30.92       32.49      3.95 o 
   1   3   6      150.52      148.48      9.94 o 
   2   3   6     1749.73     1807.65     50.18 o 
   3   3   6      469.57      494.33     12.15 o 
   4   3   6       95.81      104.22      8.20 o 
   5   3   6       96.23       90.26      8.12 o 
   6   3   6      148.06      157.06     19.81 o 
   7   3   6       10.39       12.30      7.14 o 
   8   3   6       26.37       17.54      6.91 o 
   9   3   6      172.31      165.86     14.04 o 
  -8   4   6        1.90       -3.42     12.30 o 
  -7   4   6      364.03      358.60     11.23 o 
  -6   4   6       34.01       31.96      7.59 o 
  -5   4   6      226.21      216.34      9.49 o 
  -4   4   6      272.08      270.09      8.65 o 
  -3   4   6      559.45      588.91     16.24 o 
  -2   4   6     1660.46     1571.57     35.60 o 
  -1   4   6     1253.62     1205.99     35.98 o 
   0   4   6     1298.95     1228.46     24.90 o 
   1   4   6      488.43      444.91     17.16 o 
   2   4   6      827.91      759.41     24.90 o 
   3   4   6      794.38      833.88     21.71 o 
   4   4   6      192.02      167.69      8.43 o 
   5   4   6      154.76      159.87     10.55 o 
   6   4   6       53.89       71.43      7.74 o 
   7   4   6       74.03       63.31      7.82 o 
  -9   5   6      138.79      169.58     27.10 o 
  -8   5   6        7.66        4.63     12.68 o 
  -7   5   6       79.54       83.50      9.26 o 
  -6   5   6      206.73      215.28     16.17 o 
  -5   5   6      512.94      537.60     13.82 o 
  -4   5   6      300.42      299.01     16.24 o 
  -3   5   6      750.07      764.57     20.04 o 
  -2   5   6      333.76      326.49     17.08 o 
  -1   5   6      530.19      552.02     15.33 o 
   0   5   6      317.53      277.68      9.19 o 
   1   5   6      828.03      849.97     21.86 o 
   2   5   6      186.57      198.58      9.03 o 
   3   5   6      156.40      159.87      8.12 o 
   4   5   6      367.18      386.99     13.51 o 
   5   5   6      634.08      585.88     27.33 o 
   6   5   6        0.20        4.33      9.19 o 
   7   5   6       17.00       39.32     12.68 o 
   8   5   6       19.12       33.32     12.98 o 
  -9   6   6        3.91      -13.89     13.89 o 
  -8   6   6        4.87       -4.10     11.46 o 
  -7   6   6        6.56        8.12     11.46 o 
  -6   6   6       61.18       55.26      5.77 o 
  -5   6   6       69.17       70.60      5.47 o 
  -4   6   6      100.35      110.60      7.06 o 
  -3   6   6      714.48      696.17     18.90 o 
  -2   6   6      121.89      134.74     10.02 o 
  -1   6   6      725.43      659.96     23.15 o 
   0   6   6      261.50      220.14      8.81 o 
   1   6   6      746.52      712.19     19.96 o 
   2   6   6       95.08      106.05      7.67 o 
   3   6   6      522.40      503.36     19.58 o 
   4   6   6        4.37        3.72      3.87 o 
   5   6   6       59.64       68.47     14.04 o 
   6   6   6      103.68      118.88     18.45 o 
   7   6   6        8.78       -3.42      9.11 o 
   8   6   6       58.61       54.35     16.02 o 
  -9   7   6      144.04      146.73     27.10 o 
  -8   7   6        5.44       -8.35     11.99 o 
  -7   7   6       17.57       14.50      9.26 o 
  -6   7   6      181.29      189.47     14.88 o 
  -5   7   6      250.59      298.93     25.05 o 
  -4   7   6      141.70      147.11      8.35 o 
  -3   7   6       98.28      111.51      7.44 o 
  -2   7   6      118.44      129.73     10.17 o 
  -1   7   6      909.86      943.64     30.14 o 
   0   7   6      388.23      387.60     11.77 o 
   1   7   6     1838.59     1835.89     32.72 o 
   2   7   6      309.87      291.57     15.71 o 
   3   7   6      134.73      136.26      7.44 o 
   4   7   6      133.93      141.04     10.10 o 
   5   7   6      294.46      305.77     25.66 o 
   6   7   6      174.27      164.80     21.63 o 
   7   7   6       70.67       67.26     16.62 o 
   8   7   6       28.26       31.96     14.35 o 
  -9   8   6       82.15       96.03     24.29 o 
  -8   8   6       15.19       16.32     10.55 o 
  -7   8   6       64.75       45.17     16.55 o 
  -6   8   6        9.46       -9.72      9.79 o 
  -5   8   6        2.75       -7.44      7.97 o 
  -4   8   6      129.50      136.03     10.86 o 
  -3   8   6      316.93      311.16     19.21 o 
  -2   8   6      742.85      730.41     25.81 o 
  -1   8   6      305.91      305.84     11.99 o 
   0   8   6      273.56      274.72     10.63 o 
   1   8   6       15.62       11.08      3.95 o 
   2   8   6      463.05      444.08     16.24 o 
   3   8   6      633.78      624.67     24.29 o 
   4   8   6      175.41      166.78     11.31 o 
   5   8   6       48.62       56.48     10.17 o 
   6   8   6       29.30       35.07      9.41 o 
   7   8   6        1.46       20.95      9.19 o 
   8   8   6      150.24      164.42     34.39 o 
  -9   9   6       17.11      -12.53     15.94 o 
  -8   9   6        6.17        8.05     16.17 o 
  -7   9   6        8.51       33.40     15.56 o 
  -6   9   6      143.09      173.91     25.51 o 
  -5   9   6       70.98      103.92     18.45 o 
  -4   9   6      351.56      312.14     25.81 o 
  -3   9   6       83.87      104.68      9.94 o 
  -2   9   6      215.12      199.42     12.75 o 
  -1   9   6      170.67      181.35     12.75 o 
   0   9   6      558.46      525.91     21.94 o 
   1   9   6       34.12       32.11      6.91 o 
   2   9   6      250.78      246.94     13.36 o 
   3   9   6      171.12      179.22     11.16 o 
   4   9   6      352.78      343.80     16.24 o 
   5   9   6       56.26       69.08     10.86 o 
   6   9   6       24.57        7.44      8.96 o 
   7   9   6       24.29       38.64     10.55 o 
   8   9   6       88.99       89.65     13.89 o 
   9   9   6       22.73       -1.44     12.37 o 
  -9  10   6       55.90      112.73     27.02 o 
  -8  10   6        7.09       -7.36     14.88 o 
  -7  10   6      115.27      146.13     24.67 o 
  -6  10   6       33.72       25.81     13.97 o 
  -5  10   6        7.65        9.19     10.48 o 
  -4  10   6      233.41      186.21     23.23 o 
  -3  10   6      437.17      434.36     18.45 o 
  -2  10   6        7.49        3.95      5.09 o 
  -1  10   6       33.22       26.95      6.76 o 
   0  10   6      153.38      171.25     10.86 o 
   1  10   6       83.40       94.89      7.21 o 
   2  10   6      151.79      166.93     14.20 o 
   3  10   6      674.39      670.90     22.47 o 
   4  10   6       14.42        2.43      6.60 o 
   5  10   6       15.92       22.01     12.07 o 
   6  10   6       24.62       33.17     10.70 o 
   7  10   6       14.69       23.08     10.70 o 
   8  10   6        7.74       19.96     16.55 o 
   9  10   6      121.73       71.81     21.63 o 
  -9  11   6      108.27      109.99     26.42 o 
  -8  11   6       41.37       43.42     19.96 o 
  -7  11   6        8.29       18.29     16.17 o 
  -6  11   6       53.11       52.68     17.08 o 
  -5  11   6       67.26       76.97     17.31 o 
  -4  11   6      108.71      121.30     19.58 o 
  -3  11   6      926.09      872.44     30.59 o 
  -2  11   6       36.99       38.71      7.59 o 
  -1  11   6      323.13      339.85     17.16 o 
   0  11   6      657.26      618.14     20.27 o 
   1  11   6      133.82      156.07     10.40 o 
   2  11   6       51.44       49.80      6.98 o 
   3  11   6      430.64      376.21     30.06 o 
   4  11   6      131.68      153.26     11.84 o 
   5  11   6        5.26       22.39     15.11 o 
   6  11   6       17.47       11.08     15.03 o 
   7  11   6       19.27       38.64     20.34 o 
   8  11   6       10.59       17.08     11.46 o 
  -8  12   6       10.76       18.52     16.47 o 
  -7  12   6       78.86       90.11     21.10 o 
  -6  12   6       19.62       39.25     17.00 o 
  -5  12   6      125.43      138.76     23.38 o 
  -4  12   6      143.30      146.81     22.17 o 
  -3  12   6      173.75      172.77     12.83 o 
  -2  12   6      151.03      159.64     13.21 o 
  -1  12   6      447.42      396.56     19.13 o 
   0  12   6      138.53      160.32     11.39 o 
   1  12   6      344.13      324.06     14.42 o 
   2  12   6      154.42      177.78     15.94 o 
   3  12   6       70.55       62.93     11.99 o 
   4  12   6      103.71      102.71     10.78 o 
   5  12   6      277.13      272.59     18.60 o 
   6  12   6       47.47       27.18     14.57 o 
   7  12   6       61.61       61.41     13.44 o 
   8  12   6      141.88      113.03     24.29 o 
  -8  13   6        7.73        4.48     16.55 o 
  -7  13   6      176.20      205.49     31.50 o 
  -6  13   6       50.30       55.11     19.28 o 
  -5  13   6      206.69      295.14     33.25 o 
  -4  13   6       63.58       51.92     16.40 o 
  -3  13   6       68.92       67.64     15.79 o 
  -2  13   6       17.12       16.24      6.76 o 
  -1  13   6      175.48      198.43     15.64 o 
   0  13   6        2.29        4.25      7.82 o 
   1  13   6       10.03        3.11      5.69 o 
   2  13   6        2.33        1.75      9.64 o 
   3  13   6       21.74       27.71     10.17 o 
   4  13   6       38.87       30.59     11.16 o 
   5  13   6       54.50       40.46     16.32 o 
   6  13   6       37.08       48.96     11.77 o 
   7  13   6        3.42        6.15      9.03 o 
   8  13   6       39.28       45.77     18.83 o 
  -8  14   6       20.64       14.65     17.00 o 
  -7  14   6      111.70      115.23     25.89 o 
  -6  14   6       60.17       43.50     16.78 o 
  -5  14   6        1.41       -9.79      9.79 o 
  -4  14   6      188.10      243.52     29.53 o 
  -3  14   6      196.11      178.69     24.67 o 
  -2  14   6      162.16      185.83     15.41 o 
  -1  14   6       47.15       45.39      9.49 o 
   0  14   6      371.34      366.87     22.77 o 
   1  14   6      147.58      155.54     13.89 o 
   2  14   6      173.95      209.51     26.26 o 
   3  14   6      321.83      300.23     27.78 o 
   4  14   6       19.04       12.98     12.98 o 
   5  14   6       34.01       50.71     17.69 o 
   6  14   6       41.20        8.27     14.80 o 
   7  14   6        8.04       14.04     15.03 o 
  -7  15   6        4.27        1.67     14.04 o 
  -6  15   6      181.62      175.81     29.38 o 
  -5  15   6        9.58        2.51     13.06 o 
  -4  15   6      116.09      116.14     22.85 o 
  -3  15   6      362.05      334.84     30.06 o 
  -2  15   6       48.24       52.76      9.56 o 
  -1  15   6       91.27      118.57     12.98 o 
   0  15   6      162.93      176.04     12.68 o 
   1  15   6       56.51       50.33     10.48 o 
   2  15   6      163.20      188.71     25.05 o 
   3  15   6      258.03      258.93     30.82 o 
   4  15   6       93.17       90.64     20.50 o 
   5  15   6       11.84       34.39     15.94 o 
   6  15   6        5.10       -8.20     11.69 o 
   7  15   6        2.12       -1.97     13.51 o 
  -7  16   6       20.11       40.61     20.19 o 
  -6  16   6       24.38       24.22     17.54 o 
  -5  16   6       54.10       61.11     20.19 o 
  -4  16   6      385.65      414.17     34.46 o 
  -3  16   6      160.54      184.61     26.95 o 
  -2  16   6       20.80       26.04     14.04 o 
  -1  16   6       62.28       67.71      9.79 o 
   0  16   6       46.84       47.37     10.25 o 
   1  16   6       71.29       76.06     11.69 o 
   2  16   6       30.09       43.50     16.62 o 
   3  16   6       62.69       51.77     17.38 o 
   4  16   6      142.82      114.09     23.38 o 
   5  16   6       12.47       22.32     16.17 o 
   6  16   6       75.44       55.41     19.81 o 
   7  16   6        0.56       17.16     17.23 o 
  -6  17   6       43.39       56.63     21.56 o 
  -5  17   6       16.70        8.20     15.26 o 
  -4  17   6      207.02      211.41     30.59 o 
  -3  17   6       45.85       47.98     18.14 o 
  -2  17   6      136.82      161.08     24.75 o 
  -1  17   6       27.32       26.95      8.43 o 
   0  17   6       37.85       25.81      9.56 o 
   1  17   6       35.36       33.70     10.10 o 
   2  17   6      102.13       71.05     18.45 o 
   3  17   6        5.15        8.73     13.97 o 
   4  17   6       35.50       18.29     14.20 o 
   5  17   6        0.67        8.96     14.20 o 
   6  17   6       12.76       32.11     17.46 o 
  -6  18   6       13.16       29.98     19.74 o 
  -5  18   6        3.71       18.37     17.54 o 
  -4  18   6       62.15       61.94     20.50 o 
  -3  18   6       28.49       40.99     18.07 o 
  -2  18   6       76.84       92.69     21.33 o 
  -1  18   6       44.48       53.97     12.22 o 
   0  18   6      168.58      177.33     20.04 o 
   1  18   6       32.96       32.41     10.32 o 
   2  18   6      128.44      155.84     25.35 o 
   3  18   6       80.39       86.01     21.48 o 
   4  18   6       27.79       30.82     16.78 o 
   5  18   6       14.92       19.89     16.55 o 
  -5  19   6        5.47        3.11     15.79 o 
  -4  19   6       52.09       52.15     20.19 o 
  -3  19   6      131.34      106.58     23.91 o 
  -2  19   6        8.56        2.05     11.84 o 
  -1  19   6       80.45       85.17     11.01 o 
   0  19   6      178.37      159.26     16.70 o 
   1  19   6       44.29       51.09     11.23 o 
   2  19   6       17.58        3.11     13.44 o 
   3  19   6       43.24       39.70     17.54 o 
   4  19   6        4.61      -10.55     12.90 o 
  -4  20   6       38.62       62.40     22.55 o 
  -3  20   6      127.18      132.77     26.19 o 
  -2  20   6       67.17       51.85     14.88 o 
  -1  20   6       41.71       33.32     23.15 o 
   0  20   6       71.80       73.71     13.66 o 
   1  20   6      102.70      103.77     21.86 o 
   2  20   6       33.13       43.72     17.31 o 
   3  20   6       87.77       92.69     21.94 o 
   4  20   6        8.69       11.39     15.56 o 
  -2  21   6       51.76       46.61     18.45 o 
  -1  21   6       26.37       18.45     17.16 o 
   0  21   6      155.93      168.75     24.06 o 
   1  21   6        5.15       13.89     14.65 o 
   2  21   6       38.40       34.46     17.46 o 
  -2 -21   7       31.95       28.16     27.33 o 
  -1 -21   7      114.54      162.75     30.59 o 
   1 -21   7       35.20      -16.02     21.41 o 
   2 -21   7       18.70        8.05     23.38 o 
  -4 -20   7       61.86       63.08     23.84 o 
  -3 -20   7       77.98       71.89     16.09 o 
  -2 -20   7       28.25       39.40     14.88 o 
  -1 -20   7       33.04       12.90     22.77 o 
   1 -20   7       29.23       27.94     22.55 o 
   2 -20   7       79.17       91.70     27.33 o 
   3 -20   7       52.88       76.44     26.64 o 
  -5 -19   7       16.43       21.33     20.12 o 
  -4 -19   7      200.27      224.85     21.48 o 
  -3 -19   7      115.87       63.84     32.79 o 
  -2 -19   7       81.29       77.50     15.56 o 
  -1 -19   7       46.49       43.88     13.28 o 
   1 -19   7       32.24       59.51     22.24 o 
   2 -19   7      193.54      245.19     32.26 o 
   3 -19   7       48.92       72.95     25.05 o 
   4 -19   7      100.80      101.42     23.46 o 
  -6 -18   7        7.94       20.27     20.27 o 
  -5 -18   7       35.21       49.34     13.51 o 
  -4 -18   7        4.75       -0.30     11.84 o 
  -3 -18   7      370.73      380.84     44.41 o 
  -2 -18   7        9.84       -1.06     11.39 o 
  -1 -18   7      274.77      280.03     22.17 o 
   1 -18   7      172.64      176.80     27.63 o 
   2 -18   7       17.38       -3.34     19.51 o 
   3 -18   7      464.22      479.91     39.47 o 
   4 -18   7        2.86       26.42     18.90 o 
   5 -18   7      108.74      113.71     22.09 o 
  -6 -17   7       52.03       55.95     12.60 o 
  -5 -17   7       39.10       21.33     12.37 o 
  -4 -17   7       44.94       60.42     13.66 o 
  -3 -17   7       28.57       64.52     26.19 o 
  -2 -17   7       50.97       39.55     19.74 o 
  -1 -17   7      240.95      239.42     24.14 o 
   0 -17   7       14.51        2.58     12.53 o 
   1 -17   7       37.32       20.34     19.43 o 
   2 -17   7        7.34      -16.85     16.85 o 
   3 -17   7       26.04       35.53     19.13 o 
   4 -17   7       45.83       34.69     18.83 o 
   5 -17   7       10.91       28.62     18.29 o 
   6 -17   7       34.35       26.64     13.82 o 
  -7 -16   7       24.73       22.55     12.15 o 
  -6 -16   7       23.92       20.12     10.70 o 
  -5 -16   7       10.51       11.16     11.46 o 
  -4 -16   7       23.20       40.16     12.53 o 
  -3 -16   7       30.74        8.27     11.46 o 
  -2 -16   7        7.28        8.96     10.40 o 
  -1 -16   7       20.17       11.92     10.86 o 
   0 -16   7      397.55      402.02     21.56 o 
   1 -16   7      152.12      155.84     24.82 o 
   2 -16   7       98.69      139.75     23.30 o 
   3 -16   7       62.68       91.93     21.56 o 
   4 -16   7       21.31       58.22     17.76 o 
   5 -16   7       21.42       26.95     16.40 o 
   6 -16   7       48.61       42.66     13.59 o 
  -7 -15   7       25.28       17.46     11.08 o 
  -6 -15   7       64.39       64.60     11.92 o 
  -5 -15   7        1.16        6.00     10.48 o 
  -4 -15   7      121.78      138.69     15.71 o 
  -3 -15   7       89.34      114.55     28.01 o 
  -2 -15   7       71.75       71.43     13.06 o 
  -1 -15   7       38.52       46.99     11.77 o 
   0 -15   7      131.08      144.31     12.45 o 
   1 -15   7       18.57       14.20     15.94 o 
   2 -15   7       90.19       89.50     20.88 o 
   3 -15   7       70.83      109.46     21.56 o 
   4 -15   7       52.54       68.17     18.29 o 
   5 -15   7        6.25        4.33     14.50 o 
   6 -15   7       58.36       62.32     10.93 o 
   7 -15   7       31.88       56.63     18.98 o 
  -8 -14   7       34.46       13.36     12.15 o 
  -7 -14   7       14.70       -1.06      9.11 o 
  -6 -14   7       14.92       11.99      7.14 o 
  -5 -14   7       12.10        8.20      7.36 o 
  -4 -14   7       14.01        2.73      7.21 o 
  -3 -14   7      291.61      260.45     19.66 o 
  -2 -14   7       55.48       63.99     12.37 o 
  -1 -14   7      233.45      239.57     18.14 o 
   0 -14   7       36.48       44.94      8.96 o 
   1 -14   7       80.57       94.43     12.07 o 
   2 -14   7       53.14       53.59     18.45 o 
   3 -14   7      481.34      406.20     33.25 o 
   4 -14   7       12.13       23.91     15.41 o 
   5 -14   7      110.96      107.26     13.59 o 
   6 -14   7       13.43       22.39     22.47 o 
   7 -14   7        2.27        5.85     13.36 o 
  -8 -13   7        1.97       -2.05     10.10 o 
  -7 -13   7        8.80        2.20      9.94 o 
  -6 -13   7        2.45       -3.95      8.35 o 
  -5 -13   7       96.35      114.70     10.93 o 
  -4 -13   7      369.21      345.39     16.85 o 
  -3 -13   7      225.12      246.10     14.73 o 
  -2 -13   7      104.88      115.00     13.74 o 
  -1 -13   7      882.25      869.48     33.63 o 
   0 -13   7       24.70       11.16      7.82 o 
   1 -13   7      336.25      369.08     19.43 o 
   2 -13   7       37.59       58.38     16.78 o 
   3 -13   7      146.60      153.41     15.33 o 
   4 -13   7      232.15      265.15     18.98 o 
   5 -13   7       48.94       46.23     10.40 o 
   6 -13   7      246.24      289.07     30.97 o 
   7 -13   7       10.14        4.10     13.28 o 
   8 -13   7        9.23       -4.55     12.90 o 
  -8 -12   7       10.33       17.61     13.82 o 
  -7 -12   7       31.61       43.80     11.08 o 
  -6 -12   7      139.59      117.21     37.04 o 
  -5 -12   7        4.85        6.15     11.69 o 
  -4 -12   7      280.45      275.48     15.41 o 
  -3 -12   7      145.49      147.49     11.84 o 
  -2 -12   7      347.53      314.04     15.71 o 
  -1 -12   7       50.65       46.84      9.19 o 
   0 -12   7     1262.67     1178.96     33.02 o 
   1 -12   7      211.95      199.42     12.45 o 
   2 -12   7      531.88      526.44     43.88 o 
   3 -12   7      288.18      274.80     23.84 o 
   4 -12   7      249.73      268.72     17.99 o 
   5 -12   7       20.92       16.17      8.65 o 
   6 -12   7      213.42      247.47     28.85 o 
   7 -12   7       28.55       17.54     13.51 o 
   8 -12   7       78.69       70.90     19.58 o 
  -9 -11   7       26.52       18.29     11.99 o 
  -8 -11   7       20.32       20.04     10.48 o 
  -7 -11   7       89.05       93.14     16.93 o 
  -6 -11   7      244.09      219.84     24.75 o 
  -5 -11   7       20.91       22.24      7.14 o 
  -4 -11   7      281.40      250.88     22.92 o 
  -3 -11   7      135.52      129.05     11.84 o 
  -2 -11   7      430.80      413.41     17.38 o 
  -1 -11   7      208.83      235.78     11.16 o 
   0 -11   7      594.93      615.78     21.25 o 
   1 -11   7      239.29      253.31     11.54 o 
   2 -11   7      115.99      125.63      9.64 o 
   3 -11   7      308.52      290.21     23.38 o 
   4 -11   7       26.00       22.09      8.12 o 
   5 -11   7      251.38      263.64     17.76 o 
   6 -11   7       22.38       34.24     14.35 o 
   7 -11   7      220.29      271.00     31.20 o 
   8 -11   7        4.39       39.02     15.56 o 
  -9 -10   7        7.97        8.81     10.93 o 
  -8 -10   7        2.77       17.23     10.32 o 
  -7 -10   7      147.06      141.19     15.79 o 
  -6 -10   7      172.72      188.41     24.75 o 
  -5 -10   7       22.85       28.85      6.53 o 
  -4 -10   7       78.53       70.37      8.12 o 
  -3 -10   7      407.79      357.61     16.32 o 
  -2 -10   7      139.83      144.69     10.93 o 
  -1 -10   7      647.90      622.54     17.91 o 
   0 -10   7      480.87      456.52     12.90 o 
   1 -10   7      370.80      369.53     13.13 o 
   2 -10   7      586.13      548.91     18.14 o 
   3 -10   7      524.59      464.42     22.01 o 
   4 -10   7       46.77       42.36      8.96 o 
   5 -10   7      282.49      257.34     16.02 o 
   6 -10   7       99.38      110.45     19.51 o 
   7 -10   7       30.10       19.21     12.45 o 
   8 -10   7       30.52       56.17     17.23 o 
   9 -10   7       34.14       38.71     15.71 o 
  -9  -9   7       56.41       43.88     12.30 o 
  -8  -9   7       13.21       18.22      9.41 o 
  -7  -9   7       40.20       26.64      9.03 o 
  -6  -9   7       89.93       83.50     11.92 o 
  -5  -9   7      377.98      371.66     14.27 o 
  -4  -9   7      468.71      455.16     17.31 o 
  -3  -9   7      353.39      308.73     22.09 o 
  -2  -9   7        5.64        6.53      4.63 o 
  -1  -9   7      479.88      493.11     15.03 o 
   0  -9   7      569.41      567.28     14.12 o 
   1  -9   7       61.92       55.72      6.00 o 
   2  -9   7       11.52       19.81      7.29 o 
   3  -9   7       36.30       46.76      8.81 o 
   4  -9   7      260.25      252.55     16.02 o 
   5  -9   7      153.78      154.25     11.08 o 
   6  -9   7      312.91      345.47     27.71 o 
   7  -9   7       18.39        8.58     11.16 o 
   8  -9   7        6.73       -7.59      9.87 o 
   9  -9   7        0.41        9.56     12.98 o 
  -9  -8   7       63.44       76.06     16.93 o 
  -8  -8   7       47.47       53.36     11.61 o 
  -7  -8   7       16.25        5.16     12.30 o 
  -6  -8   7       25.05       24.52      8.50 o 
  -5  -8   7       76.19       57.54     20.04 o 
  -4  -8   7       41.24       34.54      6.83 o 
  -3  -8   7      855.46      820.06     26.95 o 
  -2  -8   7       66.91       80.77      8.27 o 
  -1  -8   7      632.44      632.56     14.65 o 
   0  -8   7      513.32      520.82     12.98 o 
   1  -8   7      499.97      484.00     12.07 o 
   2  -8   7      152.62      146.28      7.82 o 
   3  -8   7      862.22      830.69     29.23 o 
   4  -8   7      162.70      178.77     12.83 o 
   5  -8   7      119.80      138.92     18.52 o 
   6  -8   7       41.58       76.75     15.56 o 
   7  -8   7       20.90       38.79     13.06 o 
   8  -8   7        8.48        2.96     11.46 o 
   9  -8   7      105.37       93.45     19.89 o 
 -10  -7   7        4.31       -5.24     10.10 o 
  -9  -7   7       10.49        7.52     10.17 o 
  -8  -7   7       49.15       48.66     13.82 o 
  -7  -7   7       68.70       60.96     11.08 o 
  -6  -7   7      143.50      143.85     13.89 o 
  -5  -7   7       14.45       -3.04      8.20 o 
  -4  -7   7      391.14      382.74     14.65 o 
  -3  -7   7       21.07       25.81      5.85 o 
  -2  -7   7     1450.69     1472.74     31.05 o 
  -1  -7   7      427.00      451.21     13.13 o 
   0  -7   7     2440.64     2342.67     41.07 o 
   1  -7   7      124.40      122.97      5.92 o 
   2  -7   7     1248.12     1219.80     25.96 o 
   3  -7   7       86.38       96.33      6.76 o 
   4  -7   7      301.00      306.60     15.94 o 
   5  -7   7       42.97       40.69     11.31 o 
   6  -7   7       26.06       41.75     11.77 o 
   7  -7   7       91.84      108.25     17.76 o 
   8  -7   7       25.05       34.84     13.89 o 
   9  -7   7       66.79       82.97     18.22 o 
 -10  -6   7       17.57        8.43     11.31 o 
  -9  -6   7       19.83       15.49      8.96 o 
  -8  -6   7       33.34       15.56     14.80 o 
  -7  -6   7      230.39      267.74     16.78 o 
  -6  -6   7      215.66      230.54     17.76 o 
  -5  -6   7       10.75        3.19      6.38 o 
  -4  -6   7       93.37       88.66      5.92 o 
  -3  -6   7      430.90      396.63     18.07 o 
  -2  -6   7      243.39      273.58     12.37 o 
  -1  -6   7      697.16      748.55     17.76 o 
   0  -6   7      536.96      541.47     12.60 o 
   1  -6   7      633.96      672.79     14.35 o 
   2  -6   7      888.62      889.67     19.74 o 
   3  -6   7      144.30      130.19      8.96 o 
   4  -6   7      256.64      242.15     14.50 o 
   5  -6   7      105.86      105.21     15.49 o 
   6  -6   7      118.88      102.71     16.17 o 
   7  -6   7       71.95       43.50     13.13 o 
   8  -6   7       12.88       14.65     11.16 o 
   9  -6   7       12.01        5.85     12.53 o 
 -10  -5   7       62.03       81.30     15.11 o 
  -9  -5   7       91.39      101.19     13.28 o 
  -8  -5   7       40.66       24.82      9.19 o 
  -7  -5   7       49.81       54.12      9.94 o 
  -6  -5   7       48.04       52.30      9.26 o 
  -5  -5   7      733.76      706.35     25.96 o 
  -4  -5   7       73.58       70.90      8.96 o 
  -3  -5   7     1800.76     1776.23     35.15 o 
  -2  -5   7      127.77      151.06      8.50 o 
  -1  -5   7     3198.31     3234.16     61.11 o 
   0  -5   7     1718.48     1781.62     31.43 o 
   1  -5   7     1960.12     1991.96     39.02 o 
   2  -5   7      285.91      307.89      9.64 o 
   3  -5   7      903.80      902.50     19.36 o 
   4  -5   7       87.67      101.34      7.29 o 
   5  -5   7       50.85       78.26     12.98 o 
   6  -5   7       53.47       45.39     11.54 o 
   7  -5   7       25.59       25.81     10.63 o 
   8  -5   7        1.02       -2.43      9.94 o 
   9  -5   7       46.90       54.66     16.24 o 
  10  -5   7       41.51       44.33     14.42 o 
 -10  -4   7       39.58       40.69     11.99 o 
  -9  -4   7       71.18       94.81     14.95 o 
  -8  -4   7       65.98       73.86     10.78 o 
  -7  -4   7       14.96       20.42      7.59 o 
  -6  -4   7       23.09       40.54     30.36 o 
  -5  -4   7       53.66       61.11     10.17 o 
  -4  -4   7       41.17       45.01      7.29 o 
  -3  -4   7      276.45      288.69      9.19 o 
  -2  -4   7      626.05      684.33     18.52 o 
  -1  -4   7       21.50       24.82      3.87 o 
   0  -4   7     1051.47     1092.73     20.57 o 
   1  -4   7      823.67      841.92     18.22 o 
   2  -4   7      289.63      315.79      9.49 o 
   3  -4   7      454.08      446.73     11.23 o 
   4  -4   7      325.24      290.13     11.99 o 
   5  -4   7      136.34      141.57     15.79 o 
   6  -4   7       39.58       36.89     10.40 o 
   7  -4   7        7.65       12.53      8.96 o 
   8  -4   7       41.27       26.57     11.23 o 
   9  -4   7       68.86       98.38     16.93 o 
  10  -4   7        2.69       -1.37      9.34 o 
 -10  -3   7        1.66       -2.51      8.27 o 
  -9  -3   7       16.38        9.34      8.58 o 
  -8  -3   7       62.81       75.68     10.55 o 
  -7  -3   7        6.44        8.81      6.38 o 
  -6  -3   7       44.76       39.93      7.89 o 
  -5  -3   7      109.10      104.83     10.25 o 
  -4  -3   7      925.74      814.82     27.25 o 
  -3  -3   7       64.31       61.56      4.10 o 
  -2  -3   7      936.13      938.86     26.42 o 
  -1  -3   7      535.72      536.15     13.28 o 
   0  -3   7      995.26      983.57     18.52 o 
   1  -3   7      162.68      166.55      6.30 o 
   2  -3   7      298.73      295.22      8.96 o 
   3  -3   7       63.46       61.18      4.25 o 
   4  -3   7      189.36      183.17      9.64 o 
   5  -3   7       12.45       11.46      5.77 o 
   6  -3   7      193.80      198.51     19.28 o 
   7  -3   7       24.45       29.76     10.02 o 
   8  -3   7       14.17       11.92      9.56 o 
   9  -3   7       10.23        2.73      9.64 o 
  10  -3   7       27.57       29.83     12.30 o 
 -10  -2   7       10.22       14.42      9.11 o 
  -9  -2   7        6.70        7.89      7.89 o 
  -8  -2   7        7.10       -2.66      6.68 o 
  -7  -2   7       23.63       25.20      6.91 o 
  -6  -2   7      340.74      335.98     16.02 o 
  -5  -2   7      275.55      261.97     13.66 o 
  -4  -2   7      177.06      175.66     10.40 o 
  -3  -2   7      237.25      259.31     31.28 o 
  -2  -2   7      740.03      749.31     48.66 o 
  -1  -2   7      887.66      913.13     19.43 o 
   0  -2   7      302.46      306.98      8.27 o 
   1  -2   7      481.94      514.82     11.08 o 
   2  -2   7     1584.60     1470.54     33.78 o 
   3  -2   7       63.34       61.34      4.33 o 
   4  -2   7      141.69      132.01      8.58 o 
   5  -2   7      553.50      484.54     17.91 o 
   6  -2   7      349.58      282.99     20.72 o 
   7  -2   7        9.57        9.41      7.74 o 
   8  -2   7       38.51       57.84     12.45 o 
   9  -2   7       33.27       36.59     12.30 o 
  10  -2   7       20.10       25.51     11.46 o 
 -10  -1   7       10.45       15.71      8.27 o 
  -9  -1   7       23.55       28.92      8.27 o 
  -8  -1   7        6.65       14.80      7.67 o 
  -7  -1   7      182.06      155.31     11.84 o 
  -6  -1   7       31.98       23.00      6.00 o 
  -5  -1   7        5.88        5.47      5.77 o 
  -4  -1   7      243.38      219.61     11.39 o 
  -3  -1   7      907.00      863.33     26.87 o 
  -2  -1   7      240.35      194.56      6.68 o 
  -1  -1   7     1211.29     1124.00     20.65 o 
   0  -1   7     2272.75     2225.69     37.96 o 
   1  -1   7     1307.79     1235.29     22.09 o 
   2  -1   7      218.58      180.36      6.15 o 
   3  -1   7     1759.22     1604.52     44.64 o 
   4  -1   7      132.07      120.77      8.50 o 
   5  -1   7      102.94      107.72      8.50 o 
   6  -1   7      194.11      177.02     16.47 o 
   7  -1   7      174.44      183.40     17.38 o 
   8  -1   7       13.83        4.55      8.20 o 
   9  -1   7       33.30       22.32     11.08 o 
  10  -1   7       29.73       57.31     12.22 o 
 -10   0   7        0.24       14.50      7.59 o 
  -9   0   7       83.87      101.87     12.83 o 
  -8   0   7        1.30       -3.80      5.92 o 
  -7   0   7      170.07      150.68     10.93 o 
  -6   0   7        0.05        8.65      5.24 o 
  -5   0   7      203.30      210.42     11.54 o 
  -4   0   7        4.50       -0.91      3.80 o 
  -3   0   7     1800.88     1727.11     47.60 o 
  -2   0   7       89.22      119.94      5.62 o 
  -1   0   7      221.19      219.00      9.64 o 
   0   0   7      206.57      188.26      7.67 o 
   1   0   7      466.24      405.44     10.86 o 
   2   0   7      480.27      508.14     10.63 o 
   3   0   7     1520.63     1417.47     40.00 o 
   4   0   7      123.49      119.56      8.65 o 
   5   0   7      756.36      632.11     21.79 o 
   6   0   7        0.84        0.08      4.18 o 
   7   0   7       50.93       54.20     10.17 o 
   8   0   7        3.17       -3.49      7.06 o 
   9   0   7      102.70      117.28     15.18 o 
  10   0   7       13.95       11.08      9.03 o 
  -9   1   7       23.32       18.52      7.21 o 
  -8   1   7        6.98       23.68      7.06 o 
  -7   1   7      185.07      181.73     11.16 o 
  -6   1   7       33.36       25.96      5.85 o 
  -5   1   7        6.68        2.28      4.55 o 
  -4   1   7      240.74      210.88     10.93 o 
  -3   1   7      925.86      883.52     26.42 o 
  -2   1   7      249.00      216.34      9.49 o 
  -1   1   7     1220.89     1158.16     22.85 o 
   0   1   7     2271.64     2261.67     49.95 o 
   1   1   7     1306.22     1217.45     24.90 o 
   2   1   7      214.86      186.97      5.92 o 
   3   1   7     1763.09     1616.74     59.21 o 
   4   1   7      130.61      113.71     15.71 o 
   5   1   7      102.88      118.50     14.27 o 
   6   1   7      197.58      195.92     13.36 o 
   7   1   7      172.84      163.43     15.41 o 
   8   1   7       13.35       25.89      8.65 o 
   9   1   7       34.08       26.49      9.49 o 
  10   1   7       30.01       14.80      9.26 o 
  -9   2   7        5.87       -0.99      5.92 o 
  -8   2   7        6.92        3.72      5.54 o 
  -7   2   7       22.09       14.50      5.85 o 
  -6   2   7      340.25      324.21     10.10 o 
  -5   2   7      272.89      273.05      9.26 o 
  -4   2   7      183.52      174.82      8.50 o 
  -3   2   7      236.24      241.32     11.54 o 
  -2   2   7      761.36      771.70     34.39 o 
  -1   2   7      892.78      907.28     22.77 o 
   0   2   7      317.59      318.98     11.54 o 
   1   2   7      476.46      493.42     12.53 o 
   2   2   7     1590.39     1497.86     25.96 o 
   3   2   7       61.52       63.54      5.39 o 
   4   2   7      135.58      118.34      8.96 o 
   5   2   7      549.98      518.39     18.83 o 
   6   2   7      348.96      325.58     19.36 o 
   7   2   7        9.42        1.21      6.38 o 
   8   2   7       38.44       50.63     10.10 o 
   9   2   7       32.74       42.81      9.87 o 
  10   2   7       20.16       17.31      8.43 o 
  -8   3   7       62.27       66.65      7.67 o 
  -7   3   7        6.46       14.20      5.16 o 
  -6   3   7       43.93       50.48      4.63 o 
  -5   3   7      114.87      120.85      7.89 o 
  -4   3   7      933.21      854.60     21.94 o 
  -3   3   7       65.19       59.89      5.39 o 
  -2   3   7      932.45      938.94     35.91 o 
  -1   3   7      539.57      547.24     19.58 o 
   0   3   7      995.00      968.39     20.65 o 
   1   3   7      155.01      159.11      8.50 o 
   2   3   7      298.41      276.39     14.42 o 
   3   3   7       67.42       79.55      5.01 o 
   4   3   7      189.42      170.95      8.58 o 
   5   3   7       13.39        7.52      6.53 o 
   6   3   7      192.23      204.27     12.22 o 
   7   3   7       25.60       32.72      6.68 o 
   8   3   7       15.44       12.37      7.52 o 
   9   3   7        9.76       19.51      7.89 o 
  -8   4   7       63.26       67.56      7.44 o 
  -7   4   7       14.73       14.50      5.09 o 
  -6   4   7       19.26       29.23      5.01 o 
  -5   4   7       55.73       66.12      8.43 o 
  -4   4   7       43.51       45.85      5.01 o 
  -3   4   7      275.84      269.48     10.48 o 
  -2   4   7      636.20      651.39     23.15 o 
  -1   4   7       16.26       22.70      4.55 o 
   0   4   7     1051.62     1113.68     23.08 o 
   1   4   7      784.60      786.43     21.03 o 
   2   4   7      280.88      295.44     14.42 o 
   3   4   7      448.45      405.44     13.82 o 
   4   4   7      318.82      274.95     11.54 o 
   5   4   7      133.81      120.24     12.15 o 
   6   4   7       38.57       48.73      7.21 o 
   7   4   7        7.92       11.61     11.31 o 
  -9   5   7       91.22       82.29     22.01 o 
  -8   5   7       40.48       43.50     17.54 o 
  -7   5   7       49.59       49.19     16.40 o 
  -6   5   7       47.87       50.18     11.99 o 
  -5   5   7      721.33      710.37     17.16 o 
  -4   5   7       69.91       72.72      6.38 o 
  -3   5   7     1797.42     1720.74     40.46 o 
  -2   5   7      135.06      172.62     20.42 o 
  -1   5   7     3194.65     3220.19     71.51 o 
   0   5   7     1719.51     1772.89     35.07 o 
   1   5   7     1980.14     1989.76     45.09 o 
   2   5   7      275.64      277.38     14.50 o 
   3   5   7      913.71      863.86     23.30 o 
   4   5   7       82.04       80.39      6.91 o 
   5   5   7       53.47       50.63     12.90 o 
   6   5   7       52.46       44.64     13.74 o 
   7   5   7       26.27       20.04     11.01 o 
  -9   6   7       18.64       -5.16     16.62 o 
  -8   6   7       34.04       24.06     15.11 o 
  -7   6   7      231.15      259.01     29.30 o 
  -6   6   7      214.74      236.54     15.56 o 
  -5   6   7       10.85        7.67      5.62 o 
  -4   6   7       97.25       98.23      7.14 o 
  -3   6   7      434.43      459.18     14.27 o 
  -2   6   7      256.07      287.40     13.89 o 
  -1   6   7      700.76      733.98     25.28 o 
   0   6   7      532.20      560.83     14.65 o 
   1   6   7      624.59      685.93     19.36 o 
   2   6   7      878.63      880.56     23.84 o 
   3   6   7      144.43      143.02      8.50 o 
   4   6   7      245.17      222.04     14.42 o 
   5   6   7      101.92      116.83     17.76 o 
   6   6   7      117.69      126.39     19.66 o 
   7   6   7       73.40       67.71     16.17 o 
   8   6   7       12.77       22.32     12.90 o 
  -9   7   7       10.64        3.19     17.91 o 
  -8   7   7       48.10       64.68     19.66 o 
  -7   7   7       69.24       71.43     18.37 o 
  -6   7   7      138.95      172.16     22.92 o 
  -5   7   7       15.67       -3.49      9.34 o 
  -4   7   7      389.11      379.32     17.91 o 
  -3   7   7       20.17       21.48      4.40 o 
  -2   7   7     1435.92     1484.12     44.56 o 
  -1   7   7      428.71      440.36     18.29 o 
   0   7   7     2450.95     2366.20     46.84 o 
   1   7   7      122.12      137.17      8.73 o 
   2   7   7     1265.25     1201.58     38.79 o 
   3   7   7       90.07       97.17      8.50 o 
   4   7   7      307.95      296.66     14.50 o 
   5   7   7       39.07       34.01     12.45 o 
   6   7   7       26.77       28.54     12.75 o 
   7   7   7       92.67      150.61     22.39 o 
   8   7   7       24.44       33.25     14.57 o 
  -9   8   7       62.23       92.16     24.44 o 
  -8   8   7       48.17       49.49     18.22 o 
  -7   8   7       15.61        0.38     13.51 o 
  -6   8   7       27.66       21.94     13.28 o 
  -5   8   7       78.19       77.35     16.17 o 
  -4   8   7       44.80       38.11      7.52 o 
  -3   8   7      860.04      840.71     28.77 o 
  -2   8   7       70.85       76.59      8.96 o 
  -1   8   7      648.03      644.71     23.61 o 
   0   8   7      520.04      519.61     14.73 o 
   1   8   7      494.88      453.56     16.02 o 
   2   8   7      152.74      151.90     10.10 o 
   3   8   7      868.49      824.54     24.44 o 
   4   8   7      157.73      171.25     11.61 o 
   5   8   7      117.99      119.63     12.83 o 
   6   8   7       41.89       45.55     10.40 o 
   7   8   7       20.46       37.04     10.10 o 
   8   8   7        8.21       12.60      9.94 o 
  -9   9   7       56.28       30.36     20.65 o 
  -8   9   7       13.14       10.40     15.41 o 
  -7   9   7       40.36       40.99     18.07 o 
  -6   9   7       91.57      103.09     19.89 o 
  -5   9   7      370.17      343.95     29.23 o 
  -4   9   7      469.12      463.81     28.54 o 
  -3   9   7      350.84      336.28     16.32 o 
  -2   9   7        6.30        9.19      5.77 o 
  -1   9   7      472.90      514.44     20.95 o 
   0   9   7      570.65      566.67     16.17 o 
   1   9   7       67.31       79.48      6.68 o 
   2   9   7       10.10        1.06      8.58 o 
   3   9   7       37.80       38.56      7.74 o 
   4   9   7      261.22      266.37     14.88 o 
   5   9   7      153.17      145.37     13.82 o 
   6   9   7      311.38      312.90     24.59 o 
   7   9   7       17.62       27.18     10.48 o 
   8   9   7        5.93        7.59     10.25 o 
   9   9   7        0.47       14.73     14.27 o 
  -9  10   7        8.91      -15.33     15.33 o 
  -8  10   7        2.68       -0.76     15.11 o 
  -7  10   7      151.09      137.17     25.43 o 
  -6  10   7      169.81      205.03     27.94 o 
  -5  10   7       25.00       14.42     12.30 o 
  -4  10   7       77.03       43.50     13.89 o 
  -3  10   7      416.72      385.70     17.84 o 
  -2  10   7      140.31      144.08     12.30 o 
  -1  10   7      656.28      644.33     37.12 o 
   0  10   7      479.38      476.87     17.16 o 
   1  10   7      370.71      372.87     13.28 o 
   2  10   7      591.83      537.60     24.29 o 
   3  10   7      525.77      469.73     33.17 o 
   4  10   7       46.83       42.74      8.05 o 
   5  10   7      278.40      263.26     17.76 o 
   6  10   7      100.35      106.12     15.56 o 
   7  10   7       31.12       29.00     11.31 o 
   8  10   7       30.17       17.91     10.78 o 
   9  10   7       34.39       34.39     17.54 o 
  -9  11   7       27.03       19.36     18.98 o 
  -8  11   7       19.97       14.42     15.56 o 
  -7  11   7       90.58      101.49     23.99 o 
  -6  11   7      243.46      273.28     32.41 o 
  -5  11   7       21.11       16.24     13.59 o 
  -4  11   7      278.10      250.20     24.90 o 
  -3  11   7      133.37      137.32     12.22 o 
  -2  11   7      426.80      408.25     19.51 o 
  -1  11   7      209.83      221.89     14.50 o 
   0  11   7      601.92      638.03     20.88 o 
   1  11   7      238.99      261.13     12.45 o 
   2  11   7      119.03      119.26     13.74 o 
   3  11   7      311.64      322.09     17.31 o 
   4  11   7       26.96       22.24      7.44 o 
   5  11   7      246.28      258.40     18.83 o 
   6  11   7       22.43       20.80     10.48 o 
   7  11   7      219.31      238.74     20.95 o 
   8  11   7        4.28        3.95     12.30 o 
  -8  12   7       11.39        3.72     15.11 o 
  -7  12   7       31.78       30.29     18.29 o 
  -6  12   7      145.23      199.34     28.39 o 
  -5  12   7        5.43        6.91     11.46 o 
  -4  12   7      287.49      281.86     26.80 o 
  -3  12   7      145.72      162.14     13.51 o 
  -2  12   7      351.31      358.30     18.29 o 
  -1  12   7       54.26       68.02      9.49 o 
   0  12   7     1268.08     1219.80     54.05 o 
   1  12   7      205.37      195.85     12.07 o 
   2  12   7      531.32      525.07     25.13 o 
   3  12   7      292.28      309.03     19.81 o 
   4  12   7      248.34      285.88     15.56 o 
   5  12   7       20.33       12.15     17.31 o 
   6  12   7      215.12      202.91     18.07 o 
   7  12   7       28.50       13.51     11.23 o 
   8  12   7       79.28       73.86     21.86 o 
  -8  13   7        1.79        1.14     15.03 o 
  -7  13   7        8.87       26.42     17.38 o 
  -6  13   7        2.70        8.27     13.66 o 
  -5  13   7       95.05      105.89     21.94 o 
  -4  13   7      371.56      382.21     31.58 o 
  -3  13   7      228.48      236.38     27.56 o 
  -2  13   7      103.12       97.77     11.39 o 
  -1  13   7      883.95      893.92     27.40 o 
   0  13   7       24.81       47.44     11.08 o 
   1  13   7      342.34      338.71     14.88 o 
   2  13   7       38.62       37.27     13.36 o 
   3  13   7      148.37      178.92     17.31 o 
   4  13   7      234.81      265.31     21.18 o 
   5  13   7       49.37       63.54     18.22 o 
   6  13   7      247.02      229.02     19.74 o 
   7  13   7       10.00       11.69     18.90 o 
   8  13   7        8.60       11.31     14.27 o 
  -8  14   7       35.84       36.51     20.19 o 
  -7  14   7       15.20       21.56     16.09 o 
  -6  14   7       14.99       37.35     17.08 o 
  -5  14   7       10.86       17.00     14.65 o 
  -4  14   7       14.87       13.44     14.04 o 
  -3  14   7      297.08      247.77     29.00 o 
  -2  14   7       57.63       48.89      9.03 o 
  -1  14   7      238.15      245.04     15.56 o 
   0  14   7       35.03       41.52      7.74 o 
   1  14   7       78.23       74.39      8.65 o 
   2  14   7       54.75       41.52     14.04 o 
   3  14   7      484.79      497.44     35.68 o 
   4  14   7       11.24       -2.43      9.26 o 
   5  14   7      109.43      112.35     22.01 o 
   6  14   7       13.21        9.11     14.50 o 
   7  14   7        2.07       23.68     14.73 o 
  -7  15   7       25.89       30.90     18.37 o 
  -6  15   7       65.33       71.13     21.10 o 
  -5  15   7        1.33        2.20     13.66 o 
  -4  15   7      118.87      119.79     23.23 o 
  -3  15   7       88.62      100.20     20.80 o 
  -2  15   7       72.85       66.57     10.63 o 
  -1  15   7       39.05       36.66      9.11 o 
   0  15   7      134.93      160.70     12.60 o 
   1  15   7       18.79       24.67      9.41 o 
   2  15   7       88.80       61.94     17.84 o 
   3  15   7       73.39       59.74     17.54 o 
   4  15   7       52.50       60.27     18.07 o 
   5  15   7        5.45       14.95     13.51 o 
   6  15   7       58.11       63.99     19.74 o 
   7  15   7       31.41       41.52     17.91 o 
  -7  16   7       25.50       31.73     18.14 o 
  -6  16   7       25.17       13.97     17.23 o 
  -5  16   7       10.05        4.02     15.79 o 
  -4  16   7       24.31       10.63     14.80 o 
  -3  16   7       29.93       36.82     16.02 o 
  -2  16   7        7.28       17.61     14.12 o 
  -1  16   7       21.24       29.91      8.27 o 
   0  16   7      401.24      337.88     28.47 o 
   1  16   7      151.90      141.95     14.42 o 
   2  16   7       97.99      129.81     22.47 o 
   3  16   7       64.47       67.26     19.51 o 
   4  16   7       20.52       36.21     16.93 o 
   5  16   7       21.40       29.23     16.09 o 
   6  16   7       48.41       90.49     22.85 o 
  -6  17   7       51.92       57.54     21.10 o 
  -5  17   7       37.94       26.87     18.83 o 
  -4  17   7       46.05       14.04     15.49 o 
  -3  17   7       28.34       27.56     16.32 o 
  -2  17   7       50.05       70.60     19.28 o 
  -1  17   7      239.51      262.65     16.09 o 
   0  17   7       14.44        5.39      6.45 o 
   1  17   7       39.27       40.92     10.55 o 
   2  17   7        7.17       -3.64     11.61 o 
   3  17   7       26.78       21.18     14.57 o 
   4  17   7       46.68       11.46     15.33 o 
   5  17   7       10.98       27.25     17.08 o 
   6  17   7       35.17       55.87     18.67 o 
  -5  18   7       36.29       25.28     18.83 o 
  -4  18   7        5.08        2.28     14.80 o 
  -3  18   7      375.40      370.97     34.16 o 
  -2  18   7       10.08        8.73     11.46 o 
  -1  18   7      279.10      299.92     17.23 o 
   0  18   7       39.20       55.95     12.53 o 
   1  18   7      170.67      180.06     15.87 o 
   2  18   7       18.08        4.25     12.98 o 
   3  18   7      466.98      447.49     37.88 o 
   4  18   7        3.02       14.88     13.82 o 
   5  18   7      108.70       87.68     23.46 o 
  -5  19   7       16.71       30.36     20.19 o 
  -4  19   7      198.14      212.78     32.49 o 
  -3  19   7      115.81       79.10     22.32 o 
  -2  19   7       82.36      100.66     17.16 o 
  -1  19   7       46.78       51.69     13.82 o 
   0  19   7       94.82      114.25     15.33 o 
   1  19   7       32.52       26.26     10.10 o 
   2  19   7      193.73      156.07     25.20 o 
   3  19   7       50.25       66.27     20.50 o 
   4  19   7      101.47       78.64     22.17 o 
  -4  20   7       63.04       45.55     20.50 o 
  -3  20   7       78.46       45.77     19.89 o 
  -2  20   7       29.32       24.44     14.57 o 
  -1  20   7       33.01       68.85     24.67 o 
   0  20   7      265.76      253.09     20.19 o 
   1  20   7       29.22       40.38     16.47 o 
   2  20   7       79.20       83.05     21.18 o 
   3  20   7       52.23       11.92     15.87 o 
  -2  21   7       32.36        6.83     13.13 o 
  -1  21   7      114.37       34.01     16.24 o 
   0  21   7       13.95       57.08     19.96 o 
   1  21   7       36.09       33.10     15.79 o 
   2  21   7       18.99       53.36     19.13 o 
  -2 -21   8        8.12       -1.44     15.87 o 
  -1 -21   8        1.85      -21.71     21.71 o 
   1 -21   8        3.72       26.11     23.23 o 
  -3 -20   8        0.21        8.65     15.03 o 
  -2 -20   8       30.67       13.74     18.67 o 
  -1 -20   8       41.79       21.41     23.30 o 
   1 -20   8        2.07       28.69     22.17 o 
   2 -20   8      103.30       91.09     27.33 o 
   3 -20   8       49.09       64.45     25.58 o 
  -5 -19   8       31.75       58.60     21.18 o 
  -4 -19   8       18.34       14.20     12.75 o 
  -3 -19   8       22.37       19.36     30.44 o 
  -2 -19   8        2.32       -7.21     11.69 o 
  -1 -19   8       73.32       64.52     21.79 o 
   1 -19   8        9.36        9.56     20.42 o 
   2 -19   8       27.25       34.08     22.85 o 
   3 -19   8        2.04       35.91     22.92 o 
   4 -19   8        9.75       -3.64     18.14 o 
  -5 -18   8       41.76       69.31     15.11 o 
  -4 -18   8        6.99       15.87     12.60 o 
  -3 -18   8      150.82      124.87     17.76 o 
  -2 -18   8       16.14        1.75     11.92 o 
  -1 -18   8       80.73       89.19     14.88 o 
   1 -18   8       17.12       15.33     20.57 o 
   2 -18   8       63.84       42.81     22.62 o 
   3 -18   8      108.18      124.19     26.19 o 
   4 -18   8       10.39       16.47     18.60 o 
   5 -18   8        1.89       -1.59     16.85 o 
  -6 -17   8        4.53       -4.55     10.25 o 
  -5 -17   8        6.07        3.64     11.77 o 
  -4 -17   8       69.85       65.51     24.90 o 
  -3 -17   8        4.39       -3.57     11.31 o 
  -2 -17   8       32.71       22.01     12.07 o 
  -1 -17   8       11.40        1.97     10.86 o 
   1 -17   8       62.70       56.71     20.12 o 
   2 -17   8       34.59       50.94     20.42 o 
   3 -17   8       68.33       89.50     23.00 o 
   4 -17   8       10.10       43.12     18.14 o 
   5 -17   8       28.21       15.41     17.23 o 
   6 -17   8       19.31       -7.21     12.60 o 
  -7 -16   8        2.17       -2.28     22.32 o 
  -6 -16   8       85.17      101.34     13.13 o 
  -5 -16   8       19.04       29.61     17.23 o 
  -4 -16   8       18.37        5.62     11.01 o 
  -3 -16   8       41.99       34.31     12.30 o 
  -2 -16   8       94.41       76.52     14.35 o 
  -1 -16   8       70.71       52.91     12.68 o 
   0 -16   8      140.02      121.76     12.15 o 
   1 -16   8       15.08       21.94     17.08 o 
   2 -16   8      129.37      151.37     24.37 o 
   3 -16   8      205.01      262.88     28.85 o 
   4 -16   8       44.47       23.38     17.76 o 
   5 -16   8      127.86      113.03     20.57 o 
   6 -16   8        9.90        1.14     11.99 o 
  -7 -15   8       12.45        9.49     11.08 o 
  -6 -15   8        3.89       -2.73      7.14 o 
  -5 -15   8        6.99       12.83     10.70 o 
  -4 -15   8       19.01       21.33     11.01 o 
  -3 -15   8       83.11       81.83     14.20 o 
  -2 -15   8       35.38       51.85     12.45 o 
  -1 -15   8      108.85      104.98     14.27 o 
   0 -15   8       85.61       91.78     11.01 o 
   1 -15   8       63.63       36.51     17.69 o 
   2 -15   8        5.39       -1.97     16.47 o 
   3 -15   8        8.27       -8.12     15.79 o 
   4 -15   8       26.84       43.65     16.70 o 
   5 -15   8       22.33       -1.59     14.73 o 
   6 -15   8      126.78      152.58     16.47 o 
   7 -15   8       37.80       46.23     18.07 o 
  -8 -14   8        5.73        6.30     11.61 o 
  -7 -14   8       79.85       79.02     16.02 o 
  -6 -14   8       88.96       66.88     10.10 o 
  -5 -14   8       22.94       20.88      7.97 o 
  -4 -14   8       35.80       27.71      9.41 o 
  -3 -14   8      340.13      347.52     21.94 o 
  -2 -14   8       71.96       75.83     12.98 o 
  -1 -14   8       63.80       63.16     16.78 o 
   0 -14   8       57.20       44.03      9.03 o 
   1 -14   8       49.58       73.86     11.54 o 
   2 -14   8      216.43      249.97     27.02 o 
   3 -14   8      158.86      187.73     24.06 o 
   4 -14   8       91.18      114.47     19.21 o 
   5 -14   8       17.26        3.42      8.96 o 
   6 -14   8      112.34      101.42     30.06 o 
   7 -14   8        2.62        6.91     13.59 o 
  -8 -13   8       66.63       51.69     14.20 o 
  -7 -13   8       33.97       35.53     12.15 o 
  -6 -13   8       35.52       24.59     10.02 o 
  -5 -13   8       91.21       87.52     12.22 o 
  -4 -13   8      159.00      158.20     12.83 o 
  -3 -13   8       15.96       14.35      7.06 o 
  -2 -13   8      156.27      176.19     17.16 o 
  -1 -13   8       42.49       53.67     11.39 o 
   0 -13   8       18.27       19.05      7.97 o 
   1 -13   8       59.14       42.97     10.48 o 
   2 -13   8        6.03        5.24     14.57 o 
   3 -13   8       61.13       89.65     18.29 o 
   4 -13   8       69.66       68.85     11.77 o 
   5 -13   8       13.47        6.00      8.96 o 
   6 -13   8        1.19      -10.86     10.86 o 
   7 -13   8       39.42       19.74     14.73 o 
   8 -13   8       39.89       35.60     16.62 o 
  -8 -12   8       43.66       40.16     12.83 o 
  -7 -12   8        6.91        5.85      9.56 o 
  -6 -12   8      288.50      288.00     20.95 o 
  -5 -12   8       53.09       51.92      8.50 o 
  -4 -12   8       14.47        9.34      6.60 o 
  -3 -12   8       94.34       80.69     11.23 o 
  -2 -12   8       64.52       60.80     10.93 o 
  -1 -12   8        0.22       -3.49     10.25 o 
   0 -12   8      477.27      464.50     18.90 o 
   1 -12   8      182.38      187.88     12.07 o 
   2 -12   8      150.87      131.32     20.19 o 
   3 -12   8      387.65      344.78     20.12 o 
   4 -12   8       46.33       43.80     10.10 o 
   5 -12   8      197.41      194.56     15.56 o 
   6 -12   8      105.68      107.64     20.95 o 
   7 -12   8        0.84      -11.08     11.08 o 
   8 -12   8       16.01        6.45     13.82 o 
  -9 -11   8       40.96       57.01     24.52 o 
  -8 -11   8       26.87        3.87     18.98 o 
  -7 -11   8        7.06       18.29      9.64 o 
  -6 -11   8      167.92      158.35     16.32 o 
  -5 -11   8       34.61       40.92      7.59 o 
  -4 -11   8        9.11        1.59      6.53 o 
  -3 -11   8      112.00      111.89     10.63 o 
  -2 -11   8       10.19        9.56      6.53 o 
  -1 -11   8       61.99       71.51      7.67 o 
   0 -11   8      139.21      141.65     11.08 o 
   1 -11   8       86.49       89.12      9.34 o 
   2 -11   8        1.93        9.49      7.36 o 
   3 -11   8       37.37       36.89      9.26 o 
   4 -11   8       31.72       38.18      8.73 o 
   5 -11   8        1.13        5.85     11.23 o 
   6 -11   8      132.00      153.34     23.00 o 
   7 -11   8       11.83       15.64     13.06 o 
   8 -11   8       15.03       11.54     12.90 o 
  -9 -10   8       12.82       13.66     11.01 o 
  -8 -10   8       18.63       13.36     20.19 o 
  -7 -10   8      175.37      168.45     17.23 o 
  -6 -10   8      117.68      103.54     20.27 o 
  -5 -10   8       70.02       66.19      9.64 o 
  -4 -10   8       35.16       23.46      6.15 o 
  -3 -10   8      278.83      261.36     13.97 o 
  -2 -10   8      216.74      205.79     12.53 o 
  -1 -10   8      453.12      429.05     14.88 o 
   0 -10   8       89.61       84.11      9.19 o 
   1 -10   8      131.50      145.60      8.81 o 
   2 -10   8      197.55      179.98     11.08 o 
   3 -10   8       14.44        2.88      7.44 o 
   4 -10   8      112.67      110.15     18.22 o 
   5 -10   8      234.60      241.55     15.79 o 
   6 -10   8       23.30       -3.72     10.25 o 
   7 -10   8       47.85       55.49     15.41 o 
   8 -10   8       68.26       59.51     17.91 o 
  -9  -9   8       16.39       10.55     21.03 o 
  -8  -9   8       13.98       20.50     13.06 o 
  -7  -9   8        4.58       21.94      9.26 o 
  -6  -9   8      190.50      168.29     16.17 o 
  -5  -9   8       77.39       78.34      7.67 o 
  -4  -9   8       25.78       28.01      6.98 o 
  -3  -9   8       14.49        6.60      5.92 o 
  -2  -9   8       56.30       54.81      7.74 o 
  -1  -9   8      139.26      146.13      8.73 o 
   0  -9   8      154.39      169.66      7.97 o 
   1  -9   8       38.93       40.76      5.92 o 
   2  -9   8       20.03       18.52      5.77 o 
   3  -9   8       68.77       69.23     12.98 o 
   4  -9   8       66.71       66.88      9.94 o 
   5  -9   8        4.07        9.03      6.22 o 
   6  -9   8      250.04      214.83     24.90 o 
   7  -9   8       69.86       69.31     16.85 o 
   8  -9   8       12.99       -9.64      9.64 o 
   9  -9   8       55.29       97.62     20.42 o 
  -9  -8   8       17.76       14.65     10.10 o 
  -8  -8   8       20.30       18.22      9.49 o 
  -7  -8   8      131.71      118.34     14.12 o 
  -6  -8   8       97.76       83.05     12.15 o 
  -5  -8   8      327.85      300.38     17.69 o 
  -4  -8   8      155.18      169.43     11.08 o 
  -3  -8   8       73.75       72.27      7.97 o 
  -2  -8   8      336.35      333.70     17.69 o 
  -1  -8   8      477.15      469.13     12.45 o 
   0  -8   8       49.09       57.31      5.09 o 
   1  -8   8      137.78      138.92      7.21 o 
   2  -8   8      182.38      172.09      8.58 o 
   3  -8   8       95.64       88.44     16.70 o 
   4  -8   8       40.34       36.66     20.42 o 
   5  -8   8      351.91      322.77     25.81 o 
   6  -8   8       86.58       86.77     16.55 o 
   7  -8   8        3.12        7.14     10.10 o 
   8  -8   8       14.99       17.00     12.53 o 
   9  -8   8       17.60       16.70     14.80 o 
 -10  -7   8       25.30        2.96     10.55 o 
  -9  -7   8       32.59       35.45     10.78 o 
  -8  -7   8       53.85       75.83     12.07 o 
  -7  -7   8       54.38       39.40     20.34 o 
  -6  -7   8       37.29       25.96     10.93 o 
  -5  -7   8       51.20       66.04     10.17 o 
  -4  -7   8       66.45       67.71     12.22 o 
  -3  -7   8       71.72       69.08      7.59 o 
  -2  -7   8       25.59       24.67      5.01 o 
  -1  -7   8       18.19       21.25      3.72 o 
   0  -7   8       12.74       15.33      3.57 o 
   1  -7   8       39.72       48.81      4.40 o 
   2  -7   8        4.96        2.66      3.95 o 
   3  -7   8      178.98      169.05      9.26 o 
   4  -7   8        9.20       10.40      6.53 o 
   5  -7   8       69.17       43.19     12.45 o 
   6  -7   8       22.56       33.93     11.46 o 
   7  -7   8       43.75       50.56     13.74 o 
   8  -7   8       27.67       27.94     13.51 o 
   9  -7   8       11.06       27.33     14.57 o 
 -10  -6   8       10.58        3.04     10.32 o 
  -9  -6   8        4.09      -11.99     23.15 o 
  -8  -6   8        4.20       16.85      8.20 o 
  -7  -6   8       33.61       31.05      9.03 o 
  -6  -6   8      128.21      129.50     31.73 o 
  -5  -6   8       17.29       25.05      7.74 o 
  -4  -6   8       55.72       55.19      6.45 o 
  -3  -6   8      192.32      183.55     12.83 o 
  -2  -6   8       94.00      105.59      7.29 o 
  -1  -6   8      137.13      154.93      6.83 o 
   0  -6   8      603.73      568.34     13.89 o 
   1  -6   8      380.59      378.72     10.25 o 
   2  -6   8      457.77      434.28     12.60 o 
   3  -6   8       61.94       63.54      5.85 o 
   4  -6   8      207.80      182.34     14.50 o 
   5  -6   8       89.04      103.09     15.56 o 
   6  -6   8        2.61        0.08      7.97 o 
   7  -6   8       11.65       10.93     10.86 o 
   8  -6   8       83.12       56.10     15.18 o 
   9  -6   8        5.45        8.12     12.53 o 
 -10  -5   8        6.39        1.37      9.49 o 
  -9  -5   8        4.45       -7.14      7.14 o 
  -8  -5   8       12.09       13.66     11.77 o 
  -7  -5   8      116.38      117.28     12.90 o 
  -6  -5   8      225.01      166.02     14.04 o 
  -5  -5   8      103.90       97.85     11.23 o 
  -4  -5   8       25.42       12.98      8.20 o 
  -3  -5   8       79.14       87.90      6.07 o 
  -2  -5   8      347.60      326.79     10.86 o 
  -1  -5   8       22.95       23.91      3.72 o 
   0  -5   8      341.40      392.15     10.10 o 
   1  -5   8       70.67       74.70      4.78 o 
   2  -5   8       83.12       78.95      5.47 o 
   3  -5   8      241.42      213.61      9.34 o 
   4  -5   8      108.89       98.00      8.05 o 
   5  -5   8       89.19      110.15     15.18 o 
   6  -5   8      108.39       62.09     13.28 o 
   7  -5   8      115.73      125.18     17.54 o 
   8  -5   8       27.88       37.04     13.28 o 
   9  -5   8       66.94       72.80     16.55 o 
 -10  -4   8        8.74       -6.30      8.43 o 
  -9  -4   8       58.33       56.25     13.74 o 
  -8  -4   8       57.50       62.55     10.02 o 
  -7  -4   8       60.44       51.77      9.56 o 
  -6  -4   8       15.31       16.85      7.52 o 
  -5  -4   8      826.93      818.47     28.47 o 
  -4  -4   8       26.56       29.98      8.81 o 
  -3  -4   8      391.61      361.03     10.78 o 
  -2  -4   8        1.58        2.51      3.34 o 
  -1  -4   8      741.46      772.08     15.64 o 
   0  -4   8     1466.89     1560.56     28.01 o 
   1  -4   8      703.92      674.08     14.27 o 
   2  -4   8      329.06      339.32     10.40 o 
   3  -4   8      419.30      362.24     10.32 o 
   4  -4   8      379.06      354.27     14.42 o 
   5  -4   8     1184.82     1011.81     47.44 o 
   6  -4   8       88.89      111.89     15.64 o 
   7  -4   8       61.67       62.25     13.59 o 
   8  -4   8       80.56       68.17     15.11 o 
   9  -4   8       29.04       34.92     12.37 o 
  10  -4   8        1.73       -5.16     10.25 o 
 -10  -3   8        3.57        1.37      8.05 o 
  -9  -3   8       40.12       32.41     10.25 o 
  -8  -3   8       54.06       67.18     10.55 o 
  -7  -3   8      224.58      192.66     13.74 o 
  -6  -3   8       73.69       79.25      9.87 o 
  -5  -3   8      131.03      118.50     10.86 o 
  -4  -3   8      195.69      189.09     11.77 o 
  -3  -3   8      169.99      182.41      7.29 o 
  -2  -3   8      766.55      720.31     16.62 o 
  -1  -3   8      183.56      216.42      7.29 o 
   0  -3   8      195.21      164.95      6.45 o 
   1  -3   8      280.10      283.53      8.27 o 
   2  -3   8      806.39      748.02     17.16 o 
   3  -3   8       40.89       30.21      3.57 o 
   4  -3   8      594.91      512.47     18.45 o 
   5  -3   8       33.87       20.12      7.97 o 
   6  -3   8      138.58      154.10     17.00 o 
   7  -3   8        5.19       -1.29      7.97 o 
   8  -3   8      113.30      115.92     16.62 o 
   9  -3   8       20.09        4.18     10.78 o 
  10  -3   8       22.01        9.26     10.63 o 
 -10  -2   8       11.35        9.64      8.58 o 
  -9  -2   8        0.19       -4.86      7.36 o 
  -8  -2   8       57.09       59.74      9.72 o 
  -7  -2   8       99.01       91.17     13.28 o 
  -6  -2   8      790.81      781.50     27.56 o 
  -5  -2   8      311.00      307.13     14.95 o 
  -4  -2   8      673.58      650.02     22.55 o 
  -3  -2   8      674.41      672.11     22.70 o 
  -2  -2   8     3803.18     3921.91     83.43 o 
  -1  -2   8      978.07      976.43     18.67 o 
   0  -2   8      757.24      770.79     15.56 o 
   1  -2   8      310.62      289.52      8.20 o 
   2  -2   8     2044.84     1882.20     42.51 o 
   3  -2   8      171.46      161.16      6.38 o 
   4  -2   8     1392.30     1232.94     35.68 o 
   5  -2   8       77.19       92.00      8.43 o 
   6  -2   8      360.25      322.39     22.70 o 
   7  -2   8       33.77       46.84     11.39 o 
   8  -2   8      231.24      216.72     21.25 o 
   9  -2   8        5.15       -6.83      9.19 o 
  10  -2   8        7.44       14.73     10.78 o 
 -10  -1   8        8.20       16.09      8.50 o 
  -9  -1   8        4.69        0.08      7.59 o 
  -8  -1   8       62.88       62.17     23.30 o 
  -7  -1   8       88.25       91.40     12.90 o 
  -6  -1   8      168.72      149.85     14.04 o 
  -5  -1   8      246.34      250.96     32.19 o 
  -4  -1   8      201.67      199.34     11.16 o 
  -3  -1   8      131.65      112.95      8.88 o 
  -2  -1   8      383.79      413.10     10.93 o 
  -1  -1   8      130.34      126.47      5.39 o 
   0  -1   8     2031.96     2143.48     37.12 o 
   1  -1   8      443.92      386.23      9.56 o 
   2  -1   8      763.85      735.04     16.78 o 
   3  -1   8      116.25      104.76      8.05 o 
   4  -1   8      233.98      196.30     10.93 o 
   5  -1   8       99.06       85.93      8.05 o 
   6  -1   8      156.15      113.94     13.97 o 
   7  -1   8       83.26       80.24     12.53 o 
   8  -1   8        7.51       12.45      8.96 o 
   9  -1   8        5.24       11.46      9.72 o 
  10  -1   8        0.23       10.78      9.72 o 
 -10   0   8       74.16       94.51     12.37 o 
  -9   0   8      193.60      190.16     15.94 o 
  -8   0   8       17.19        6.00      6.76 o 
  -7   0   8        2.01       10.86      5.62 o 
  -6   0   8      579.25      572.44     21.33 o 
  -5   0   8     1740.77     1553.13     44.79 o 
  -4   0   8      616.96      586.26     20.50 o 
  -3   0   8      513.53      531.30     18.75 o 
  -2   0   8     3800.81     3676.34     68.40 o 
  -1   0   8      204.87      237.14     14.88 o 
   0   0   8     3997.92     3873.17     71.96 o 
   1   0   8     3577.85     3437.75     64.30 o 
   2   0   8     1655.66     1487.92     26.42 o 
   3   0   8      373.11      315.03     13.51 o 
   4   0   8      175.40      142.94      9.56 o 
   5   0   8     1736.84     1570.13     45.47 o 
   6   0   8      287.18      245.65     18.45 o 
   7   0   8       27.91       37.35      9.56 o 
   8   0   8        1.06        4.71      7.67 o 
   9   0   8       10.87       16.24      9.64 o 
  10   0   8       12.18       11.84      9.49 o 
 -10   1   8        8.38       12.75      7.29 o 
  -9   1   8        4.53       -0.61      6.53 o 
  -8   1   8       64.15       74.92     10.48 o 
  -7   1   8       88.33      100.88     10.02 o 
  -6   1   8      161.65      123.43     10.25 o 
  -5   1   8      246.14      216.57     12.22 o 
  -4   1   8      192.71      172.47      8.12 o 
  -3   1   8      133.20      129.50     11.01 o 
  -2   1   8      360.81      383.20     12.60 o 
  -1   1   8      139.96      121.15      5.92 o 
   0   1   8     2037.43     2204.36     48.89 o 
   1   1   8      433.83      391.39     10.78 o 
   2   1   8      788.75      779.30     15.03 o 
   3   1   8      114.55      107.79      6.68 o 
   4   1   8      243.98      236.54     11.61 o 
   5   1   8       94.36       99.44     22.39 o 
   6   1   8      155.11      104.53     12.37 o 
   7   1   8       80.60       66.19     11.46 o 
   8   1   8        7.26       -4.10      7.74 o 
   9   1   8        5.71        4.02      8.27 o 
  10   1   8        0.30       -0.68      8.20 o 
  -9   2   8        0.23       -0.84      6.45 o 
  -8   2   8       56.92       59.13      9.03 o 
  -7   2   8      102.20       90.86     10.48 o 
  -6   2   8      788.53      804.65     28.85 o 
  -5   2   8      320.22      309.33     10.93 o 
  -4   2   8      680.67      635.45     21.48 o 
  -3   2   8      689.98      668.31     22.09 o 
  -2   2   8     3812.65     3841.06    102.40 o 
  -1   2   8      989.96      986.15     20.50 o 
   0   2   8      761.28      776.56     20.57 o 
   1   2   8      309.24      296.81      9.49 o 
   2   2   8     2042.99     1896.62     32.79 o 
   3   2   8      175.27      164.57      8.58 o 
   4   2   8     1394.68     1173.57     36.06 o 
   5   2   8       80.29       92.91      8.88 o 
   6   2   8      366.26      356.02     16.24 o 
   7   2   8       35.02       34.01      9.34 o 
   8   2   8      232.47      221.20     18.22 o 
   9   2   8        5.22       -7.52      7.52 o 
  10   2   8        7.28       22.62      8.81 o 
  -9   3   8       38.68       48.73      8.43 o 
  -8   3   8       51.21       47.67      8.20 o 
  -7   3   8      218.49      159.64     12.83 o 
  -6   3   8       70.71       64.75      6.91 o 
  -5   3   8      123.33      130.95      8.50 o 
  -4   3   8      190.79      179.07      9.26 o 
  -3   3   8      156.73      165.26      8.50 o 
  -2   3   8      756.69      713.03     22.39 o 
  -1   3   8      174.49      210.04     10.10 o 
   0   3   8      196.07      176.95      7.82 o 
   1   3   8      293.13      280.26     11.16 o 
   2   3   8      821.35      767.53     16.78 o 
   3   3   8       43.62       31.50      4.71 o 
   4   3   8      597.97      511.71     19.36 o 
   5   3   8       36.64       22.62      5.77 o 
   6   3   8      137.68      159.34     12.30 o 
   7   3   8        5.04        5.01      5.69 o 
   8   3   8      112.00      110.91     13.36 o 
   9   3   8       19.34        7.44      8.27 o 
  -8   4   8       57.02       56.02      9.03 o 
  -7   4   8       56.70       47.90      7.21 o 
  -6   4   8       15.75       22.77     14.57 o 
  -5   4   8      832.79      808.37     22.47 o 
  -4   4   8       29.62       38.64      8.43 o 
  -3   4   8      400.97      375.68     12.98 o 
  -2   4   8        1.03       -2.28      4.86 o 
  -1   4   8      740.49      738.91     20.42 o 
   0   4   8     1460.21     1549.94     31.28 o 
   1   4   8      705.16      669.45     16.24 o 
   2   4   8      332.24      348.81      9.72 o 
   3   4   8      405.64      338.18     12.60 o 
   4   4   8      385.57      344.86     24.22 o 
   5   4   8     1190.53     1054.02     41.30 o 
   6   4   8       91.50       99.90     16.32 o 
   7   4   8       59.01       59.82      8.27 o 
  -8   5   8       11.79       13.36      5.31 o 
  -7   5   8      112.53      108.02     20.95 o 
  -6   5   8      218.69      190.46     13.44 o 
  -5   5   8      101.65      108.70     11.54 o 
  -4   5   8       24.17       19.28      4.33 o 
  -3   5   8       74.28       94.58      6.98 o 
  -2   5   8      339.08      311.31     15.33 o 
  -1   5   8       19.53       22.09      5.01 o 
   0   5   8      315.41      341.75     11.16 o 
   1   5   8       73.75       81.30      5.69 o 
   2   5   8       86.47       80.46      4.63 o 
   3   5   8      248.21      228.19     10.25 o 
   4   5   8      112.69      112.20     16.24 o 
   5   5   8       91.86      109.54     16.78 o 
   6   5   8      105.13      104.07     17.46 o 
   7   5   8      114.99      123.89     19.28 o 
  -9   6   8        4.01      -15.26     15.26 o 
  -8   6   8        4.97       -1.29      5.01 o 
  -7   6   8       33.88       17.46     14.35 o 
  -6   6   8      125.86      136.26     20.72 o 
  -5   6   8       19.45       19.66      9.11 o 
  -4   6   8       55.61       81.15      9.72 o 
  -3   6   8      195.80      192.96      9.72 o 
  -2   6   8       97.83      123.20     10.17 o 
  -1   6   8      141.91      163.21      9.56 o 
   0   6   8      607.16      573.88     17.84 o 
   1   6   8      377.77      391.70     14.12 o 
   2   6   8      453.57      444.46     12.45 o 
   3   6   8       61.49       60.12      8.96 o 
   4   6   8      201.97      201.24     21.71 o 
   5   6   8       92.20      159.11     20.50 o 
   6   6   8        1.83       -2.88      9.34 o 
   7   6   8       12.45       -2.81     10.86 o 
   8   6   8       82.27       83.43     18.22 o 
  -9   7   8       32.31       27.86     19.13 o 
  -8   7   8       56.30       65.81     20.04 o 
  -7   7   8       53.21       70.90     17.61 o 
  -6   7   8       38.37       49.49     15.03 o 
  -5   7   8       50.02       39.09     13.74 o 
  -4   7   8       69.10       66.73     10.25 o 
  -3   7   8       62.90       65.43      8.81 o 
  -2   7   8       23.96       30.97      6.91 o 
  -1   7   8       17.03       21.94      8.73 o 
   0   7   8       14.68       21.63      4.55 o 
   1   7   8       32.22       43.88      6.38 o 
   2   7   8        5.49        2.81      4.63 o 
   3   7   8      169.50      164.19     10.63 o 
   4   7   8       10.03        6.22      6.45 o 
   5   7   8       67.02       55.19     14.35 o 
   6   7   8       23.62       44.33     13.97 o 
   7   7   8       42.95       39.93     14.73 o 
   8   7   8       29.00        9.72     12.53 o 
  -9   8   8       18.55       28.92     21.33 o 
  -8   8   8       19.70       21.79     17.23 o 
  -7   8   8      127.42      168.07     26.11 o 
  -6   8   8       94.90      105.44     20.27 o 
  -5   8   8      331.29      307.82     26.80 o 
  -4   8   8      161.50      177.02     13.74 o 
  -3   8   8       78.03       79.02      9.41 o 
  -2   8   8      341.70      343.87     16.93 o 
  -1   8   8      477.97      456.30     16.78 o 
   0   8   8       48.40       52.68      6.00 o 
   1   8   8      141.23      158.65      9.94 o 
   2   8   8      179.68      164.80      8.73 o 
   3   8   8       89.27       86.77      9.11 o 
   4   8   8       41.02       47.82      8.35 o 
   5   8   8      360.13      342.43     18.98 o 
   6   8   8       89.30       72.34     11.84 o 
   7   8   8        4.03       -8.12     10.17 o 
   8   8   8       15.57       28.09     10.70 o 
  -9   9   8       17.88       12.22     20.34 o 
  -8   9   8       13.45       -6.68     14.27 o 
  -7   9   8        3.83       -3.42     12.90 o 
  -6   9   8      186.78      188.79     26.19 o 
  -5   9   8       79.35      111.82     19.81 o 
  -4   9   8       22.21       15.64      6.60 o 
  -3   9   8       14.32       21.25      6.83 o 
  -2   9   8       51.47       56.71      8.73 o 
  -1   9   8      138.60      153.19     10.70 o 
   0   9   8      138.80      162.52      9.19 o 
   1   9   8       40.54       46.84      8.96 o 
   2   9   8       18.87       13.97      6.68 o 
   3   9   8       70.12       76.14     19.21 o 
   4   9   8       64.98       49.11      8.50 o 
   5   9   8        4.07       10.02      8.35 o 
   6   9   8      245.36      207.77     17.08 o 
   7   9   8       69.97       64.75     12.30 o 
   8   9   8       12.70       20.27     10.78 o 
  -9  10   8       12.77       -6.68     15.56 o 
  -8  10   8       18.85       31.88     18.29 o 
  -7  10   8      172.02      179.98     27.63 o 
  -6  10   8      118.56      159.64     25.66 o 
  -5  10   8       66.53       84.11     18.14 o 
  -4  10   8       35.37       14.12     11.61 o 
  -3  10   8      274.75      251.34     16.24 o 
  -2  10   8      220.45      231.22     17.31 o 
  -1  10   8      449.23      438.84     17.23 o 
   0  10   8       90.44       88.51      8.81 o 
   1  10   8      131.28      143.47     10.70 o 
   2  10   8      195.57      189.78      9.87 o 
   3  10   8       15.01       -2.51      6.76 o 
   4  10   8      112.82      107.11     10.70 o 
   5  10   8      239.49      268.49     18.90 o 
   6  10   8       24.75       25.28     14.20 o 
   7  10   8       49.00       50.78     12.22 o 
   8  10   8       69.79      101.95     15.33 o 
  -9  11   8       41.14       31.88     20.57 o 
  -8  11   8       25.66       22.39     19.05 o 
  -7  11   8        7.43       -6.00     14.50 o 
  -6  11   8      163.62      142.79     25.28 o 
  -5  11   8       35.34       28.85     13.82 o 
  -4  11   8        8.39       24.37     12.60 o 
  -3  11   8      103.84      108.70     11.31 o 
  -2  11   8        9.95       10.25      7.14 o 
  -1  11   8       54.76       70.22      8.88 o 
   0  11   8      140.43      154.17     11.16 o 
   1  11   8       83.08       95.50     11.31 o 
   2  11   8        1.86       -5.54     16.09 o 
   3  11   8       32.57       32.41     10.93 o 
   4  11   8       31.98       14.65     12.98 o 
   5  11   8        0.85        1.67     14.27 o 
   6  11   8      131.31      114.70     16.40 o 
   7  11   8       11.86        0.91     16.32 o 
   8  11   8       14.66       19.51     14.73 o 
  -8  12   8       43.52       37.35     19.28 o 
  -7  12   8        6.88        2.43     15.56 o 
  -6  12   8      283.71      312.22     34.84 o 
  -5  12   8       55.23       59.29     18.22 o 
  -4  12   8       15.79       16.70     11.84 o 
  -3  12   8       95.17      109.23     11.69 o 
  -2  12   8       64.37       58.60      9.79 o 
  -1  12   8        0.31        0.15      6.22 o 
   0  12   8      476.14      416.98     17.69 o 
   1  12   8      183.74      184.46     12.45 o 
   2  12   8      150.29      151.82     15.79 o 
   3  12   8      381.47      365.13     21.63 o 
   4  12   8       45.00       52.53      9.72 o 
   5  12   8      198.51      230.62     18.75 o 
   6  12   8      108.49      116.60     14.80 o 
   7  12   8        0.67       -9.72      9.72 o 
   8  12   8       16.63       11.54     15.26 o 
  -8  13   8       66.98       26.19     17.76 o 
  -7  13   8       32.15       30.97     19.05 o 
  -6  13   8       36.44       20.72     16.24 o 
  -5  13   8       91.97       93.22     21.33 o 
  -4  13   8      157.18      169.58     24.90 o 
  -3  13   8       15.86       18.52     12.83 o 
  -2  13   8      155.17      137.55     13.59 o 
  -1  13   8       42.58       41.30      8.05 o 
   0  13   8       15.42       15.56     12.07 o 
   1  13   8       58.81       50.48      7.89 o 
   2  13   8        7.34       20.80      9.41 o 
   3  13   8       60.56       61.56     12.45 o 
   4  13   8       72.65       86.39     13.51 o 
   5  13   8       12.92       18.07      9.72 o 
   6  13   8        1.31        2.20     10.17 o 
   7  13   8       38.92       44.41     18.60 o 
   8  13   8       39.87       91.62     23.46 o 
  -8  14   8        6.21       -3.57     17.00 o 
  -7  14   8       78.34       78.95     23.68 o 
  -6  14   8       91.55       94.81     23.38 o 
  -5  14   8       22.83        9.34     14.35 o 
  -4  14   8       38.28       19.36     14.50 o 
  -3  14   8      343.89      306.45     29.23 o 
  -2  14   8       74.35       69.61     10.70 o 
  -1  14   8       64.19       66.35     10.78 o 
   0  14   8       56.75       55.87      8.43 o 
   1  14   8       48.58       40.16      7.67 o 
   2  14   8      214.14      190.23     25.73 o 
   3  14   8      155.65      165.48     17.54 o 
   4  14   8       91.15       91.85     15.03 o 
   5  14   8       18.15       11.39     13.44 o 
   6  14   8      111.21      138.61     25.81 o 
   7  14   8        2.73        3.72     14.65 o 
  -7  15   8       12.59        4.71     15.49 o 
  -6  15   8        3.41      -12.75     12.75 o 
  -5  15   8        7.63        0.38     13.44 o 
  -4  15   8       20.02       22.39     14.80 o 
  -3  15   8       79.00      105.82     21.56 o 
  -2  15   8       36.19       28.47     13.44 o 
  -1  15   8      104.04      113.56     11.46 o 
   0  15   8       84.51       78.95     10.48 o 
   1  15   8       68.24       76.67     11.77 o 
   2  15   8        5.58       -1.59     10.17 o 
   3  15   8        9.56       -0.15     12.30 o 
   4  15   8       26.88       37.27     15.71 o 
   5  15   8       22.92       47.44     18.52 o 
   6  15   8      126.00      135.80     26.80 o 
   7  15   8       38.02       35.91     16.78 o 
  -7  16   8        2.14       12.07     16.78 o 
  -6  16   8       83.29       57.31     22.92 o 
  -5  16   8       20.33       -0.46     14.65 o 
  -4  16   8       19.50       17.00     15.64 o 
  -3  16   8       42.32       24.97     15.41 o 
  -2  16   8       95.00      108.02     21.63 o 
  -1  16   8       71.10       71.58     13.13 o 
   0  16   8      139.04      133.98     12.15 o 
   1  16   8       15.10       16.47      9.56 o 
   2  16   8      128.95      108.48     21.18 o 
   3  16   8      202.97      208.68     29.07 o 
   4  16   8       42.77       14.88     15.79 o 
   5  16   8      127.47      104.83     23.68 o 
   6  16   8       10.63       23.53     15.87 o 
  -6  17   8        4.75       18.52     17.69 o 
  -5  17   8        6.50        4.25     16.32 o 
  -4  17   8       67.96       63.08     20.42 o 
  -3  17   8        4.05        3.42     13.66 o 
  -2  17   8       30.40       35.91     13.06 o 
  -1  17   8       11.95        7.74      7.59 o 
   0  17   8       29.06       17.38      7.06 o 
   1  17   8       61.79       55.57     11.31 o 
   2  17   8       32.04       29.68     15.11 o 
   3  17   8       66.94       65.81     20.04 o 
   4  17   8       10.12       40.61     17.91 o 
   5  17   8       27.78       71.36     21.41 o 
   6  17   8       19.59       24.44     17.69 o 
  -5  18   8       40.60       36.36     20.34 o 
  -4  18   8        7.10      -10.70     14.35 o 
  -3  18   8      152.33      134.13     25.28 o 
  -2  18   8       15.42        3.19     11.46 o 
  -1  18   8       80.24       96.63     12.07 o 
   0  18   8       91.57       80.01     13.89 o 
   1  18   8       16.90        3.80      9.56 o 
   2  18   8       62.91       71.05     19.36 o 
   3  18   8      106.93       98.76     21.63 o 
   4  18   8       10.87        8.20     15.56 o 
   5  18   8        1.90       20.50     16.24 o 
  -4  19   8       17.89        7.14     15.79 o 
  -3  19   8       22.44       20.42     17.16 o 
  -2  19   8        2.58        0.46     12.07 o 
  -1  19   8       70.38       71.51     14.88 o 
   0  19   8       74.12       81.76     14.04 o 
   1  19   8        9.79        5.54      9.34 o 
   2  19   8       26.85       40.99     16.93 o 
   3  19   8        1.84       16.85     14.88 o 
   4  19   8        9.35       16.40     15.94 o 
  -3  20   8        0.18       -2.20     17.31 o 
  -2  20   8       31.02       38.11     15.26 o 
  -1  20   8       41.91       46.38     23.30 o 
   0  20   8       16.93        1.44     10.63 o 
   1  20   8        2.01        5.01     13.44 o 
   2  20   8      103.18      127.91     24.22 o 
   3  20   8       49.13       34.92     17.54 o 
  -2  21   8        8.57        2.88     17.84 o 
  -1  21   8        1.63      -13.44     13.44 o 
   0  21   8       10.44        9.94     18.22 o 
   1  21   8        4.02       20.12     15.26 o 
  -1 -21   9       32.26       52.07     26.42 o 
  -3 -20   9       34.30       36.36     15.79 o 
  -2 -20   9       37.60       34.01     14.65 o 
  -1 -20   9        1.63      -15.26     21.18 o 
   1 -20   9       13.61        1.75     21.03 o 
   2 -20   9        0.76        1.52     22.47 o 
   3 -20   9       45.66       50.48     24.67 o 
  -4 -19   9        1.51        7.36     15.64 o 
  -3 -19   9       46.84       40.69     14.88 o 
  -2 -19   9       11.93       12.83     13.13 o 
  -1 -19   9        2.86       19.43     22.39 o 
   1 -19   9       19.41       12.45     21.63 o 
   2 -19   9       50.10       63.54     23.99 o 
   3 -19   9        7.25       44.79     23.53 o 
   4 -19   9       20.30       10.78     18.60 o 
  -5 -18   9        1.91       16.62     12.90 o 
  -4 -18   9       11.81        4.78     25.89 o 
  -3 -18   9       37.46       57.46     20.50 o 
  -2 -18   9        4.62        3.34     11.69 o 
  -1 -18   9        0.40       -7.97     10.93 o 
   1 -18   9        1.48       12.60     20.57 o 
   2 -18   9       19.46       26.26     21.56 o 
   3 -18   9       45.90       26.19     22.01 o 
   4 -18   9        3.09        6.76     18.22 o 
   5 -18   9       47.17       61.72     19.81 o 
  -6 -17   9       13.62       -1.06     10.86 o 
  -5 -17   9       68.55       67.86     14.73 o 
  -4 -17   9       20.92       28.31     12.98 o 
  -3 -17   9      143.59      132.39     17.23 o 
  -2 -17   9        6.57       19.21     11.92 o 
  -1 -17   9       19.15        6.68     12.90 o 
   1 -17   9       24.58       22.09     18.75 o 
   2 -17   9       26.14       27.02     19.58 o 
   3 -17   9      154.90      184.31     27.94 o 
   4 -17   9       26.69       51.92     19.66 o 
   5 -17   9      104.93       80.54     20.42 o 
  -6 -16   9       41.62       25.81     13.97 o 
  -5 -16   9       73.79       68.55     14.04 o 
  -4 -16   9       19.65       37.73     12.75 o 
  -3 -16   9      115.23      101.49     15.56 o 
  -2 -16   9       94.15       74.16     20.04 o 
  -1 -16   9       25.46       31.05     21.18 o 
   0 -16   9       21.63       21.86      9.03 o 
   1 -16   9       14.34       11.01     17.08 o 
   2 -16   9       46.29       30.82     19.89 o 
   3 -16   9      142.44      106.43     22.77 o 
   4 -16   9       26.62       22.55     17.08 o 
   5 -16   9       62.77       64.90     19.21 o 
   6 -16   9        4.46        6.76     12.37 o 
  -7 -15   9        4.90        0.61     11.31 o 
  -6 -15   9      118.42      118.27     11.46 o 
  -5 -15   9      110.48       91.70     14.20 o 
  -4 -15   9       16.47       12.90     11.46 o 
  -3 -15   9      136.93      151.97     16.85 o 
  -2 -15   9       19.43       11.46     15.71 o 
  -1 -15   9       61.79       66.42     13.06 o 
   0 -15   9      236.65      247.54     15.56 o 
   1 -15   9       82.37      105.44     21.86 o 
   2 -15   9       58.96       43.42     18.98 o 
   3 -15   9       54.96       67.71     19.89 o 
   4 -15   9       75.60       94.89     19.58 o 
   5 -15   9       14.53       40.99     16.93 o 
   6 -15   9      123.12      127.91     15.79 o 
   7 -15   9       16.99        1.59     13.13 o 
  -7 -14   9       61.44       52.53     18.37 o 
  -6 -14   9      193.88      171.94     11.99 o 
  -5 -14   9      110.21       95.42     11.01 o 
  -4 -14   9      145.93      146.66     15.87 o 
  -3 -14   9        3.84        2.58     10.70 o 
  -2 -14   9      103.70      108.02     14.57 o 
  -1 -14   9      110.61      113.64     14.42 o 
   0 -14   9      168.15      148.18     12.45 o 
   1 -14   9        0.03       11.08     15.49 o 
   2 -14   9      166.05      150.76     22.85 o 
   3 -14   9       52.54       38.71     17.54 o 
   4 -14   9       99.09      111.74     18.98 o 
   5 -14   9       61.08       64.75     12.22 o 
   6 -14   9       20.38       20.95     14.57 o 
   7 -14   9       27.09       22.17     14.88 o 
  -8 -13   9        4.51       16.40     11.54 o 
  -7 -13   9      209.91      197.29     19.58 o 
  -6 -13   9       52.50       28.16     18.22 o 
  -5 -13   9      193.38      188.41     13.59 o 
  -4 -13   9      105.62       90.49     10.55 o 
  -3 -13   9       90.56      101.34     14.04 o 
  -2 -13   9        3.32       -9.26      9.26 o 
  -1 -13   9      313.33      311.08     19.58 o 
   0 -13   9      143.16      144.91     19.28 o 
   1 -13   9       87.46       92.99     12.83 o 
   2 -13   9        8.91        5.24     14.80 o 
   3 -13   9       74.32       42.74     16.70 o 
   4 -13   9       79.28       72.04     20.72 o 
   5 -13   9      151.19      146.28     16.40 o 
   6 -13   9       69.55       94.36     20.34 o 
   7 -13   9        5.49       -0.68     12.07 o 
  -8 -12   9       43.44       59.89     13.66 o 
  -7 -12   9      185.98      176.49     18.45 o 
  -6 -12   9      143.13      119.26     15.56 o 
  -5 -12   9      125.52      101.80     12.22 o 
  -4 -12   9       11.55       11.61      6.98 o 
  -3 -12   9       73.39       64.68      9.11 o 
  -2 -12   9        2.93       -1.75      9.41 o 
  -1 -12   9      211.80      189.17     13.21 o 
   0 -12   9      223.74      229.86     13.82 o 
   1 -12   9       34.29       34.24      8.20 o 
   2 -12   9       41.53       49.04     16.55 o 
   3 -12   9       57.63       56.02     17.76 o 
   4 -12   9       98.35       73.03     11.77 o 
   5 -12   9      124.25      140.21     33.40 o 
   6 -12   9       45.99       20.72     13.28 o 
   7 -12   9       16.46       49.34     17.31 o 
   8 -12   9       45.63       52.68     17.69 o 
  -9 -11   9        8.11        0.30     10.10 o 
  -8 -11   9       28.92        9.26     10.17 o 
  -7 -11   9       41.24       53.36     12.53 o 
  -6 -11   9      293.35      240.86     21.18 o 
  -5 -11   9      166.64      167.69     11.84 o 
  -4 -11   9        2.65       -6.00      6.00 o 
  -3 -11   9      145.02      140.43     11.61 o 
  -2 -11   9        9.37       10.63      6.30 o 
  -1 -11   9       99.34      112.42     10.93 o 
   0 -11   9      292.52      287.40     14.73 o 
   1 -11   9       25.36       29.83      8.12 o 
   2 -11   9      118.24      122.67     13.13 o 
   3 -11   9      178.71      211.79     16.40 o 
   4 -11   9      107.69      114.55     15.18 o 
   5 -11   9       91.48       77.66     11.08 o 
   6 -11   9      154.87      167.53     24.29 o 
   7 -11   9       45.20       31.43     15.03 o 
   8 -11   9        4.14       -2.88     12.68 o 
  -9 -10   9        9.86        1.97     10.02 o 
  -8 -10   9        2.31        6.68      9.87 o 
  -7 -10   9      252.82      225.99     20.80 o 
  -6 -10   9      166.57      166.02     16.55 o 
  -5 -10   9      178.81      172.85     11.99 o 
  -4 -10   9      127.08       97.39     20.12 o 
  -3 -10   9       65.10       79.86      9.64 o 
  -2 -10   9       71.00       67.86      9.11 o 
  -1 -10   9     1018.47      967.93     24.37 o 
   0 -10   9       13.15        9.87      7.44 o 
   1 -10   9      263.78      231.30     10.93 o 
   2 -10   9      111.99      112.42      9.41 o 
   3 -10   9      110.24      107.87     12.22 o 
   4 -10   9       50.38       21.56     12.90 o 
   5 -10   9      114.21      109.08     14.04 o 
   6 -10   9       17.31       21.56     12.15 o 
   7 -10   9       16.61       13.59     12.83 o 
   8 -10   9        3.45       -1.67     11.16 o 
  -9  -9   9        2.23        8.12     19.05 o 
  -8  -9   9       25.67       17.76     10.17 o 
  -7  -9   9       90.90       75.83     12.98 o 
  -6  -9   9      103.00       98.68     13.51 o 
  -5  -9   9       32.88       40.69      9.56 o 
  -4  -9   9      324.30      333.40     15.26 o 
  -3  -9   9      200.92      210.88     12.60 o 
  -2  -9   9       32.24       28.92      6.98 o 
  -1  -9   9       89.13      110.45      8.20 o 
   0  -9   9      686.98      651.16     15.94 o 
   1  -9   9      375.56      403.54     14.65 o 
   2  -9   9        4.98       -0.46      5.47 o 
   3  -9   9      120.87      122.37     12.30 o 
   4  -9   9      295.30      285.65     26.42 o 
   5  -9   9       93.55      102.02     12.90 o 
   6  -9   9      270.06      252.86     27.56 o 
   7  -9   9       12.14       24.82     12.75 o 
   8  -9   9        0.59        9.72     12.60 o 
   9  -9   9        9.33       -0.08     15.11 o 
  -9  -8   9       25.52       34.77     20.95 o 
  -8  -8   9       13.83        0.91      8.58 o 
  -7  -8   9        7.46        7.82      8.96 o 
  -6  -8   9      842.38      766.77     31.20 o 
  -5  -8   9      342.84      286.41     17.91 o 
  -4  -8   9       90.23       76.37      8.50 o 
  -3  -8   9      784.93      717.50     22.39 o 
  -2  -8   9      189.31      196.23      9.72 o 
  -1  -8   9      719.15      701.34     18.22 o 
   0  -8   9     1655.03     1645.58     30.90 o 
   1  -8   9      654.64      629.30     21.10 o 
   2  -8   9      205.25      197.44      9.49 o 
   3  -8   9      675.70      599.54     24.29 o 
   4  -8   9       60.74       56.25     10.78 o 
   5  -8   9      202.01      191.90     22.17 o 
   6  -8   9      241.56      223.33     25.51 o 
   7  -8   9       51.55       24.06     13.28 o 
   8  -8   9       22.01       18.52     13.06 o 
   9  -8   9       39.29       42.28     18.37 o 
  -9  -7   9       44.97       49.04     25.28 o 
  -8  -7   9       37.69       28.92     10.02 o 
  -7  -7   9      278.99      247.77     20.19 o 
  -6  -7   9      283.48      258.47     29.30 o 
  -5  -7   9      129.74      144.99     13.74 o 
  -4  -7   9        5.01        3.42      5.62 o 
  -3  -7   9      220.72      234.87     13.66 o 
  -2  -7   9       34.42       42.51      5.62 o 
  -1  -7   9      290.88      291.50      9.87 o 
   0  -7   9      197.17      206.40      8.27 o 
   1  -7   9      111.66      106.58      6.22 o 
   2  -7   9      312.32      294.53     11.39 o 
   3  -7   9      389.46      371.43     13.82 o 
   4  -7   9      235.47      214.29     15.11 o 
   5  -7   9      115.45      131.48     17.61 o 
   6  -7   9       63.76       80.92     15.71 o 
   7  -7   9      109.19      115.61     19.28 o 
   8  -7   9        4.99       -1.21     11.77 o 
   9  -7   9       20.89       21.18     14.88 o 
 -10  -6   9        9.16       22.32     11.77 o 
  -9  -6   9       31.36       27.86     13.28 o 
  -8  -6   9       10.92        8.12      8.50 o 
  -7  -6   9      183.99      188.64     16.17 o 
  -6  -6   9      100.48       79.71     11.16 o 
  -5  -6   9       34.90       30.82      8.43 o 
  -4  -6   9      730.78      698.45     20.27 o 
  -3  -6   9      241.34      224.92     13.97 o 
  -2  -6   9      620.20      643.95     16.78 o 
  -1  -6   9     1265.88     1295.87     24.75 o 
   0  -6   9     1098.52     1047.79     21.10 o 
   1  -6   9       50.97       58.60      4.86 o 
   2  -6   9      299.10      260.07     10.40 o 
   3  -6   9      162.58      144.53      8.88 o 
   4  -6   9      151.85      120.70     10.17 o 
   5  -6   9      104.43      110.60     16.32 o 
   6  -6   9      129.71      149.39     19.66 o 
   7  -6   9       80.47       83.96     16.93 o 
   8  -6   9       12.30       26.95     13.28 o 
   9  -6   9       26.44       35.91     16.09 o 
 -10  -5   9       30.16       32.72     11.84 o 
  -9  -5   9        1.00       -1.37      7.97 o 
  -8  -5   9      106.64      103.92     12.98 o 
  -7  -5   9       48.65       35.15      9.26 o 
  -6  -5   9      438.77      437.62     21.56 o 
  -5  -5   9       23.69        7.74      6.53 o 
  -4  -5   9      349.48      321.86     12.37 o 
  -3  -5   9       52.35       48.28      6.45 o 
  -2  -5   9      120.74      115.69      6.91 o 
  -1  -5   9      537.46      545.87     12.98 o 
   0  -5   9      370.15      427.60     11.23 o 
   1  -5   9      159.03      174.06      6.98 o 
   2  -5   9      525.84      495.54     13.66 o 
   3  -5   9      144.46      117.28     11.84 o 
   4  -5   9      287.58      290.74     15.71 o 
   5  -5   9      152.58      169.43     19.05 o 
   6  -5   9      506.80      436.79     29.53 o 
   7  -5   9        4.95       10.48      9.72 o 
   8  -5   9       14.77        6.98     11.01 o 
   9  -5   9       15.52       36.89     14.12 o 
 -10  -4   9        1.43       -5.77      8.58 o 
  -9  -4   9       11.30       -2.66      7.67 o 
  -8  -4   9        8.78        7.52      7.44 o 
  -7  -4   9       36.82       33.63      8.73 o 
  -6  -4   9      749.60      729.95     27.33 o 
  -5  -4   9      154.03      161.99     13.28 o 
  -4  -4   9       95.21       88.13      9.87 o 
  -3  -4   9      224.21      212.93      8.88 o 
  -2  -4   9      208.52      222.19     10.17 o 
  -1  -4   9     1105.94     1123.40     21.41 o 
   0  -4   9     3880.90     4094.53     68.32 o 
   1  -4   9      585.09      597.41     13.51 o 
   2  -4   9      263.30      238.51      9.49 o 
   3  -4   9      429.26      410.52     19.43 o 
   4  -4   9       31.05       37.96      5.69 o 
   5  -4   9      254.07      166.02     18.14 o 
   6  -4   9      329.90      280.34     22.39 o 
   7  -4   9       28.28       33.70     12.37 o 
   8  -4   9        9.16        5.01     10.02 o 
   9  -4   9        1.87        0.15     10.70 o 
 -10  -3   9       34.57       46.00     12.07 o 
  -9  -3   9       13.30       16.02      9.49 o 
  -8  -3   9        4.66        3.42      6.76 o 
  -7  -3   9      670.88      654.57     25.43 o 
  -6  -3   9       22.69       13.89      6.98 o 
  -5  -3   9      155.29      164.27     12.07 o 
  -4  -3   9      261.97      249.37     13.74 o 
  -3  -3   9       40.90       44.18      6.22 o 
  -2  -3   9      431.42      451.51     12.45 o 
  -1  -3   9     1530.69     1618.48     28.85 o 
   0  -3   9      167.74      179.98      7.06 o 
   1  -3   9      183.54      182.64      7.14 o 
   2  -3   9      369.64      372.34     11.16 o 
   3  -3   9      465.32      429.12     11.61 o 
   4  -3   9      116.93      113.94      8.81 o 
   5  -3   9      331.62      283.15     20.95 o 
   6  -3   9       28.36       69.69     12.75 o 
   7  -3   9      493.58      512.02     29.68 o 
   8  -3   9       23.23       12.75     10.10 o 
   9  -3   9        9.26       -2.05      9.26 o 
 -10  -2   9        6.92        3.19      8.35 o 
  -9  -2   9       47.39       57.08     12.15 o 
  -8  -2   9       20.58        7.52     13.82 o 
  -7  -2   9      518.45      482.79     22.70 o 
  -6  -2   9      624.99      511.33     48.81 o 
  -5  -2   9      983.41      922.61     30.29 o 
  -4  -2   9      836.75      825.83     53.97 o 
  -3  -2   9      748.06      786.05     21.41 o 
  -2  -2   9      904.39      862.87     19.36 o 
  -1  -2   9     3658.47     3890.41     64.22 o 
   0  -2   9     6380.82     6537.17    106.43 o 
   1  -2   9     1005.65     1023.27     19.89 o 
   2  -2   9      356.16      344.56     10.55 o 
   3  -2   9      209.94      184.01      6.76 o 
   4  -2   9      423.35      424.19     18.07 o 
   5  -2   9      305.89      292.03     24.52 o 
   6  -2   9      629.57      493.64     29.00 o 
   7  -2   9       29.95       35.37     10.63 o 
   8  -2   9       30.10       18.45     10.32 o 
   9  -2   9        6.87       -2.43      9.49 o 
  10  -2   9       13.15        5.62     11.08 o 
 -10  -1   9       26.04       28.77      9.72 o 
  -9  -1   9       22.92       24.90      9.41 o 
  -8  -1   9      146.51      138.01     12.68 o 
  -7  -1   9      514.56      444.08     18.98 o 
  -6  -1   9      571.69      444.68     19.36 o 
  -5  -1   9      202.65      181.81     11.84 o 
  -4  -1   9      275.48      222.04     24.90 o 
  -3  -1   9       89.46       97.62     12.83 o 
  -2  -1   9      247.81      245.34     10.32 o 
  -1  -1   9       42.75       36.51      3.80 o 
   0  -1   9     2395.37     2447.20     41.98 o 
   1  -1   9     1432.58     1460.29     26.19 o 
   2  -1   9       32.95       47.67      5.16 o 
   3  -1   9      573.56      541.01     11.54 o 
   4  -1   9       39.64       33.55      5.77 o 
   5  -1   9      208.56      247.54     12.83 o 
   6  -1   9      248.44      179.07     18.14 o 
   7  -1   9       21.46       27.10      9.11 o 
   8  -1   9      100.27       76.97     13.59 o 
   9  -1   9       23.29       31.05     11.39 o 
  10  -1   9        8.87        5.92     10.63 o 
 -10   0   9       24.18       19.89      8.88 o 
  -9   0   9       79.97      106.96     13.51 o 
  -8   0   9      119.68      128.21     14.27 o 
  -7   0   9      538.82      470.19     20.72 o 
  -6   0   9      803.85      707.64     25.13 o 
  -5   0   9      595.76      538.05     37.58 o 
  -4   0   9      427.45      379.55     20.19 o 
  -3   0   9      790.17      768.52     25.13 o 
  -2   0   9      198.59      244.73      9.49 o 
  -1   0   9     4090.62     4144.33     90.11 o 
   0   0   9      652.57      660.50     15.94 o 
   1   0   9      247.50      247.24      9.11 o 
   2   0   9      441.00      452.65     10.70 o 
   3   0   9      222.26      233.73     10.17 o 
   4   0   9      168.14      145.29     11.46 o 
   5   0   9      527.24      456.98     18.45 o 
   6   0   9       19.52       14.27      7.67 o 
   7   0   9       24.05       19.36      8.27 o 
   8   0   9        4.39       -7.36      7.36 o 
   9   0   9       58.36       77.58     13.97 o 
  10   0   9       33.64       53.06     13.13 o 
 -10   1   9       25.29       25.43      7.97 o 
  -9   1   9       21.54       27.56      8.05 o 
  -8   1   9      151.45      154.17     14.35 o 
  -7   1   9      507.47      403.84     18.52 o 
  -6   1   9      586.39      474.14     18.83 o 
  -5   1   9      193.96      161.46     22.62 o 
  -4   1   9      281.57      253.77      9.94 o 
  -3   1   9       91.33      111.59     14.42 o 
  -2   1   9      246.19      231.60     10.40 o 
  -1   1   9       42.95       36.59      4.18 o 
   0   1   9     2377.37     2449.10     55.19 o 
   1   1   9     1411.67     1426.58     29.45 o 
   2   1   9       37.52       59.06      4.02 o 
   3   1   9      568.97      546.02     16.09 o 
   4   1   9       35.74       28.92      5.77 o 
   5   1   9      199.38      209.59     12.45 o 
   6   1   9      242.03      180.29     12.30 o 
   7   1   9       22.39       21.41      8.88 o 
   8   1   9       99.85       84.49     13.28 o 
   9   1   9       23.10       23.61     10.17 o 
  10   1   9        9.03        5.01      9.41 o 
 -10   2   9        6.78       20.12      7.14 o 
  -9   2   9       48.32       62.02      9.79 o 
  -8   2   9       19.87       24.75      7.89 o 
  -7   2   9      520.66      469.58     18.98 o 
  -6   2   9      617.96      504.27     19.58 o 
  -5   2   9      981.35      896.50     29.15 o 
  -4   2   9      811.45      781.27     26.34 o 
  -3   2   9      742.54      763.89     25.20 o 
  -2   2   9      854.72      865.99     22.39 o 
  -1   2   9     3651.07     3818.21     71.51 o 
   0   2   9     6385.27     6511.13    139.90 o 
   1   2   9     1014.65     1055.15     22.62 o 
   2   2   9      373.59      368.85      9.41 o 
   3   2   9      217.21      199.19      9.79 o 
   4   2   9      432.14      405.59     17.00 o 
   5   2   9      317.07      298.63     14.88 o 
   6   2   9      629.88      522.26     25.73 o 
   7   2   9       33.71       45.77     10.40 o 
   8   2   9       29.56       37.20      9.87 o 
   9   2   9        7.99       -4.63      7.89 o 
  10   2   9       13.11       12.90      9.19 o 
  -9   3   9       13.74       22.92      7.21 o 
  -8   3   9        4.55        9.19      6.68 o 
  -7   3   9      681.25      604.40     29.15 o 
  -6   3   9       20.32        3.95      6.00 o 
  -5   3   9      163.56      170.27     20.12 o 
  -4   3   9      268.77      238.97     13.06 o 
  -3   3   9       40.83       36.44      6.15 o 
  -2   3   9      438.89      444.76     14.35 o 
  -1   3   9     1537.05     1568.69     37.73 o 
   0   3   9      159.87      180.06      8.05 o 
   1   3   9      176.98      172.39      9.41 o 
   2   3   9      358.62      367.79     10.63 o 
   3   3   9      456.86      426.69     14.27 o 
   4   3   9      110.93      117.81      9.87 o 
   5   3   9      321.65      265.99     16.32 o 
   6   3   9       27.00       49.27      7.82 o 
   7   3   9      488.94      398.53     18.83 o 
   8   3   9       22.69       21.25      8.96 o 
   9   3   9        9.22       15.18      8.96 o 
  -9   4   9       11.18        9.64      6.22 o 
  -8   4   9        8.32        5.47      6.30 o 
  -7   4   9       35.57       23.99      7.59 o 
  -6   4   9      750.88      722.14     45.01 o 
  -5   4   9      144.88      163.21     13.89 o 
  -4   4   9       92.00       97.85      7.67 o 
  -3   4   9      222.67      230.01     11.99 o 
  -2   4   9      204.84      226.06     10.25 o 
  -1   4   9     1099.50     1099.71     28.16 o 
   0   4   9     3889.31     4103.41     76.52 o 
   1   4   9      612.12      627.02     18.29 o 
   2   4   9      264.62      242.38      8.65 o 
   3   4   9      438.27      408.85     24.82 o 
   4   4   9       33.62       34.08     10.55 o 
   5   4   9      256.63      206.78     26.42 o 
   6   4   9      342.61      305.84     26.57 o 
   7   4   9       28.50       21.79     10.70 o 
  -8   5   9      111.19      115.69     16.02 o 
  -7   5   9       46.22       32.64     11.01 o 
  -6   5   9      451.84      463.58     33.02 o 
  -5   5   9       22.05       29.23      9.03 o 
  -4   5   9      351.76      365.89     18.45 o 
  -3   5   9       53.66       53.21      6.00 o 
  -2   5   9      117.37      109.46     12.68 o 
  -1   5   9      544.21      564.32     17.31 o 
   0   5   9      364.06      431.09     12.75 o 
   1   5   9      149.25      159.18      7.67 o 
   2   5   9      539.00      500.02     13.06 o 
   3   5   9      149.86      145.98     11.92 o 
   4   5   9      288.59      261.13     22.39 o 
   5   5   9      145.31      165.03     20.65 o 
   6   5   9      501.59      440.89     31.28 o 
   7   5   9        4.59        6.60     11.16 o 
  -8   6   9       10.60        5.92      5.54 o 
  -7   6   9      185.51      181.12     25.81 o 
  -6   6   9       97.80       62.63     17.31 o 
  -5   6   9       34.02       23.68      8.58 o 
  -4   6   9      727.08      658.98     26.19 o 
  -3   6   9      249.63      242.46     14.88 o 
  -2   6   9      610.95      628.54     18.29 o 
  -1   6   9     1268.53     1288.43     32.41 o 
   0   6   9     1100.76     1084.91     23.61 o 
   1   6   9       54.44       65.51      6.00 o 
   2   6   9      300.48      273.28      9.56 o 
   3   6   9      157.44      159.87     20.65 o 
   4   6   9      154.06      154.71     19.36 o 
   5   6   9      108.84       91.09     16.70 o 
   6   6   9      129.12      152.50     21.33 o 
   7   6   9       80.51      106.05     19.13 o 
   8   6   9       11.66       28.77     13.36 o 
  -9   7   9       42.54        0.08     17.31 o 
  -8   7   9       36.66       16.02     17.69 o 
  -7   7   9      282.16      285.80     33.17 o 
  -6   7   9      277.53      248.38     28.92 o 
  -5   7   9      130.60      136.71     12.68 o 
  -4   7   9        4.31        1.29      6.76 o 
  -3   7   9      214.69      201.77     14.50 o 
  -2   7   9       36.58       40.08      9.34 o 
  -1   7   9      291.63      300.30     13.59 o 
   0   7   9      188.57      208.22     11.08 o 
   1   7   9      108.32      110.53      7.29 o 
   2   7   9      315.16      292.56      9.56 o 
   3   7   9      393.83      389.65     19.74 o 
   4   7   9      230.56      204.81     23.91 o 
   5   7   9      111.53      122.60     19.13 o 
   6   7   9       60.84       63.76     16.78 o 
   7   7   9      109.48       87.15     18.52 o 
   8   7   9        5.11       -3.34     10.70 o 
  -9   8   9       25.06      -13.82     17.84 o 
  -8   8   9       13.92        2.13     16.85 o 
  -7   8   9        8.04       -6.68     13.28 o 
  -6   8   9      844.41      854.37     48.13 o 
  -5   8   9      337.14      371.43     28.69 o 
  -4   8   9       89.38       86.54     10.40 o 
  -3   8   9      786.55      750.53     27.56 o 
  -2   8   9      186.74      193.34     14.42 o 
  -1   8   9      709.42      651.69     21.48 o 
   0   8   9     1663.79     1650.75     40.76 o 
   1   8   9      658.94      663.30     20.57 o 
   2   8   9      200.66      200.25      9.41 o 
   3   8   9      674.88      624.59     20.57 o 
   4   8   9       57.74       68.32      8.88 o 
   5   8   9      202.77      202.83     16.02 o 
   6   8   9      249.62      273.81     19.21 o 
   7   8   9       50.29       42.28     15.03 o 
   8   8   9       22.03       16.32     12.75 o 
  -9   9   9        2.37      -15.64     18.90 o 
  -8   9   9       24.99       22.39     18.67 o 
  -7   9   9       88.85       87.68     22.01 o 
  -6   9   9      103.91       97.54     20.50 o 
  -5   9   9       32.14       26.42     13.21 o 
  -4   9   9      322.25      328.69     23.38 o 
  -3   9   9      202.85      220.82     15.71 o 
  -2   9   9       32.66       34.84      7.89 o 
  -1   9   9       91.04      122.67     10.25 o 
   0   9   9      683.26      663.38     18.45 o 
   1   9   9      365.23      367.48     19.81 o 
   2   9   9        4.93        3.34      5.09 o 
   3   9   9      123.21      126.62     10.32 o 
   4   9   9      296.56      291.57     14.73 o 
   5   9   9       88.97      102.48     12.75 o 
   6   9   9      268.37      273.88     19.51 o 
   7   9   9       12.09       -1.37      8.73 o 
   8   9   9        0.48       23.23     10.70 o 
  -9  10   9       10.02      -15.18     15.18 o 
  -8  10   9        2.38       -7.52     15.41 o 
  -7  10   9      254.55      243.44     32.34 o 
  -6  10   9      165.40      211.87     29.15 o 
  -5  10   9      176.96      168.14     24.90 o 
  -4  10   9      130.76      154.10     27.63 o 
  -3  10   9       68.55       71.13     10.17 o 
  -2  10   9       74.06       71.58     10.10 o 
  -1  10   9     1018.80      992.45     28.62 o 
   0  10   9       10.77       16.93      5.69 o 
   1  10   9      269.18      264.09     13.74 o 
   2  10   9      114.11      101.95      9.49 o 
   3  10   9      111.97      127.45     11.46 o 
   4  10   9       50.00       49.95      8.88 o 
   5  10   9      119.35      106.81     29.07 o 
   6  10   9       18.13       16.32      9.79 o 
   7  10   9       17.93       31.96     12.53 o 
   8  10   9        3.21        8.35     10.17 o 
  -8  11   9       28.75       -5.69     17.76 o 
  -7  11   9       44.36       46.99     18.83 o 
  -6  11   9      290.83      327.02     35.37 o 
  -5  11   9      170.99      173.00     24.97 o 
  -4  11   9        2.67        7.67     11.01 o 
  -3  11   9      142.25      170.34     14.20 o 
  -2  11   9       10.16        2.81      6.38 o 
  -1  11   9      100.09      114.93     10.78 o 
   0  11   9      286.05      274.19     21.18 o 
   1  11   9       24.06       27.94      7.97 o 
   2  11   9      123.02      119.56      9.56 o 
   3  11   9      183.95      210.73     13.97 o 
   4  11   9      104.86       98.23     16.55 o 
   5  11   9       89.96       84.41     12.90 o 
   6  11   9      151.77      168.67     16.93 o 
   7  11   9       44.50       49.34     12.90 o 
   8  11   9        4.14        5.85     12.75 o 
  -8  12   9       42.25       30.21     19.13 o 
  -7  12   9      186.48      203.90     31.65 o 
  -6  12   9      141.39      173.53     27.40 o 
  -5  12   9      121.93      130.11     23.38 o 
  -4  12   9       12.22        2.51     12.15 o 
  -3  12   9       75.01       86.54     11.01 o 
  -2  12   9        2.79        6.15      7.14 o 
  -1  12   9      203.49      205.11     13.59 o 
   0  12   9      230.70      241.39     13.66 o 
   1  12   9       30.84       27.86      7.89 o 
   2  12   9       38.38       52.61     11.46 o 
   3  12   9       55.15       57.24     11.77 o 
   4  12   9       94.24       97.39     11.39 o 
   5  12   9      127.19      160.02     16.24 o 
   6  12   9       46.78       64.30     13.06 o 
   7  12   9       17.30       19.51     14.73 o 
   8  12   9       44.58       30.06     14.65 o 
  -8  13   9        4.28      -12.98     15.18 o 
  -7  13   9      209.51      239.57     34.01 o 
  -6  13   9       53.09       44.03     17.61 o 
  -5  13   9      191.86      252.78     32.41 o 
  -4  13   9      106.02      106.27     21.63 o 
  -3  13   9       90.30       96.56     11.92 o 
  -2  13   9        3.08        6.15      7.21 o 
  -1  13   9      311.31      308.20     15.49 o 
   0  13   9      142.18      132.46     11.31 o 
   1  13   9       83.07       81.30     11.31 o 
   2  13   9        9.95        9.03      9.34 o 
   3  13   9       77.53       64.52     12.83 o 
   4  13   9       80.79       78.49     27.10 o 
   5  13   9      147.63      139.60     16.55 o 
   6  13   9       67.64       67.94     22.01 o 
   7  13   9        5.49       24.14     16.24 o 
  -7  14   9       60.08       74.62     23.15 o 
  -6  14   9      192.93      209.21     31.05 o 
  -5  14   9      106.25      127.30     24.14 o 
  -4  14   9      146.67      168.29     25.81 o 
  -3  14   9        2.84       -6.98     11.46 o 
  -2  14   9      102.90      117.81     13.13 o 
  -1  14   9      107.29      115.99     19.21 o 
   0  14   9      161.72      162.22     12.45 o 
   1  14   9        0.19        1.75      8.65 o 
   2  14   9      167.99      193.19     25.66 o 
   3  14   9       49.86       50.94     12.75 o 
   4  14   9       99.34      101.19     15.87 o 
   5  14   9       58.85       72.34     20.57 o 
   6  14   9       21.30       34.62     11.23 o 
   7  14   9       25.93       35.53     17.54 o 
  -7  15   9        4.21       -8.27     15.11 o 
  -6  15   9      118.27      123.96     26.87 o 
  -5  15   9      112.01      136.03     26.49 o 
  -4  15   9       16.67       40.31     17.16 o 
  -3  15   9      134.98      163.43     25.28 o 
  -2  15   9       19.63       11.46      7.06 o 
  -1  15   9       62.50       63.08      9.64 o 
   0  15   9      232.70      247.70     15.49 o 
   1  15   9       80.75       82.59     17.84 o 
   2  15   9       61.36       58.53     17.61 o 
   3  15   9       57.43       34.31     16.02 o 
   4  15   9       74.44       72.19     14.80 o 
   5  15   9       15.09        9.64     13.97 o 
   6  15   9      121.82       98.91     24.14 o 
   7  15   9       16.58       24.44     16.85 o 
  -6  16   9       40.06       28.09     19.05 o 
  -5  16   9       73.01       43.80     20.42 o 
  -4  16   9       21.57       30.14     18.07 o 
  -3  16   9      117.13      100.20     22.32 o 
  -2  16   9       93.42      100.96     11.54 o 
  -1  16   9       25.12       32.57      8.73 o 
   0  16   9       22.55       24.75      8.88 o 
   1  16   9       14.96       12.75      9.11 o 
   2  16   9       46.57       23.23     14.80 o 
   3  16   9      142.00      129.73     24.22 o 
   4  16   9       25.53        1.82     13.97 o 
   5  16   9       64.19       74.09     21.25 o 
   6  16   9        4.32        6.76     14.42 o 
  -6  17   9       12.88       -4.78     16.32 o 
  -5  17   9       68.18        8.05     16.78 o 
  -4  17   9       20.88       44.56     18.45 o 
  -3  17   9      143.94      116.75     23.84 o 
  -2  17   9        6.39      -15.71     15.71 o 
  -1  17   9       18.89        3.49      7.21 o 
   0  17   9        8.46        0.00     10.55 o 
   1  17   9       24.74       19.96     10.02 o 
   2  17   9       26.80        9.41     13.44 o 
   3  17   9      157.39      156.60     27.10 o 
   4  17   9       28.00       28.62     16.85 o 
   5  17   9      103.07       85.25     23.84 o 
  -5  18   9        1.60      -14.27     14.27 o 
  -4  18   9       12.09        6.15     16.32 o 
  -3  18   9       39.90       53.97     16.17 o 
  -2  18   9        4.96       -0.08     11.01 o 
  -1  18   9        0.64       -6.15      8.58 o 
   0  18   9       66.68       63.46     13.21 o 
   1  18   9        1.48       -8.73      9.03 o 
   2  18   9       19.54       32.19     16.09 o 
   3  18   9       44.88       42.05     17.99 o 
   4  18   9        3.32        0.30     13.82 o 
   5  18   9       46.04       41.14     20.72 o 
  -4  19   9        1.48       -4.86     15.33 o 
  -3  19   9       45.94       60.42     36.36 o 
  -2  19   9       12.00        0.68     12.83 o 
  -1  19   9        2.89        0.68     21.79 o 
   0  19   9       34.29       24.75     12.07 o 
   1  19   9       19.19       16.85     10.40 o 
   2  19   9       51.34       61.64     18.83 o 
   3  19   9        7.47        2.88     13.36 o 
   4  19   9       20.23       25.43     17.38 o 
  -3  20   9       34.90       23.53     42.51 o 
  -2  20   9       36.25       29.68     21.03 o 
  -1  20   9        1.64        1.67     21.03 o 
   0  20   9       39.88       16.32     11.92 o 
   1  20   9       13.24       26.04     15.71 o 
   2  20   9        0.57       -0.91     13.66 o 
   3  20   9       44.96       55.41     19.36 o 
  -1  21   9       31.85       17.31     14.50 o 
   0  21   9        1.59       -1.52     18.52 o 
   1  21   9        9.34        3.11     13.59 o 
  -3 -20  10       14.93        1.37     13.66 o 
  -2 -20  10        0.65       -4.78     13.13 o 
  -1 -20  10       10.10       27.86     22.62 o 
   1 -20  10        7.67       24.22     22.70 o 
   2 -20  10        0.54       32.72     24.14 o 
  -4 -19  10        0.69      -10.40     10.40 o 
  -3 -19  10       16.10        2.73     12.98 o 
  -2 -19  10       25.36       11.92     13.21 o 
  -1 -19  10      117.42      138.23     28.85 o 
   1 -19  10       59.16       28.62     23.38 o 
   2 -19  10       20.89       18.07     22.47 o 
   3 -19  10       49.02       76.52     25.89 o 
  -5 -18  10       16.78       37.27     13.89 o 
  -4 -18  10       31.23       29.00     13.36 o 
  -3 -18  10        8.09        1.44     13.06 o 
  -2 -18  10       35.02       42.36     17.76 o 
  -1 -18  10       13.33        8.96     12.75 o 
   1 -18  10       15.24       17.31     20.50 o 
   2 -18  10        1.61       22.24     21.18 o 
   3 -18  10        0.04      -19.43     19.43 o 
   4 -18  10        5.48       -6.15     18.14 o 
  -6 -17  10      155.81      138.92     15.79 o 
  -5 -17  10        5.27        2.73     12.22 o 
  -4 -17  10        0.90       -5.16     11.08 o 
  -3 -17  10       31.42       22.09     13.13 o 
  -2 -17  10       13.53       17.46     13.97 o 
  -1 -17  10       17.54       13.13     11.99 o 
   1 -17  10       61.73       74.32     22.32 o 
   2 -17  10       29.68       48.66     21.86 o 
   3 -17  10       40.22       52.99     21.94 o 
   4 -17  10       19.37      -10.70     16.24 o 
   5 -17  10       54.31       70.75     20.42 o 
  -6 -16  10        4.80       -8.05     13.51 o 
  -5 -16  10       87.35       79.17     14.95 o 
  -4 -16  10       25.74       12.83     11.46 o 
  -3 -16  10       25.49       24.29     14.12 o 
  -2 -16  10        7.16       -0.61     16.85 o 
  -1 -16  10       96.03       69.08     13.74 o 
   0 -16  10       56.57       60.50     10.93 o 
   1 -16  10       79.57       65.89     21.86 o 
   2 -16  10       47.32       54.81     21.71 o 
   3 -16  10       14.79       19.74     18.60 o 
   4 -16  10       20.19       -2.35     15.71 o 
   5 -16  10      114.24      140.89     22.47 o 
   6 -16  10       34.21       27.94     13.13 o 
  -7 -15  10      183.42      143.02     41.45 o 
  -6 -15  10       11.31        5.62      9.56 o 
  -5 -15  10       84.06       64.37     13.51 o 
  -4 -15  10       13.05       35.45     12.90 o 
  -3 -15  10       97.55       76.97     14.04 o 
  -2 -15  10        2.93        7.74     11.23 o 
  -1 -15  10      240.56      238.66     23.00 o 
   0 -15  10       25.07       36.82      9.64 o 
   1 -15  10       38.40       30.74     18.37 o 
   2 -15  10       46.93       58.60     19.66 o 
   3 -15  10      112.75      144.00     23.68 o 
   4 -15  10        8.78        2.28     15.49 o 
   5 -15  10      180.43      207.08     24.14 o 
   6 -15  10      142.48      139.45     16.09 o 
  -7 -14  10       60.50       52.30     13.21 o 
  -6 -14  10       54.30       52.99     12.83 o 
  -5 -14  10       22.53       13.97     10.10 o 
  -4 -14  10       13.78        9.19     10.70 o 
  -3 -14  10        0.41        0.23     14.57 o 
  -2 -14  10       58.60       43.19     20.72 o 
  -1 -14  10       22.06       22.70     11.16 o 
   0 -14  10      214.81      214.52     39.63 o 
   1 -14  10       60.45       73.33     18.90 o 
   2 -14  10       50.68       62.78     19.05 o 
   3 -14  10       13.17       -8.05     15.33 o 
   4 -14  10      129.72      123.05     20.57 o 
   5 -14  10        7.83       27.02     15.33 o 
   6 -14  10      155.79      135.12     25.43 o 
   7 -14  10       30.86       32.72     17.99 o 
  -8 -13  10        5.97        1.21     10.17 o 
  -7 -13  10       53.61       52.15     16.78 o 
  -6 -13  10      287.20      234.26     21.18 o 
  -5 -13  10        8.29        1.21      7.36 o 
  -4 -13  10       35.47       39.85      8.88 o 
  -3 -13  10       32.07       43.88     12.15 o 
  -2 -13  10        4.15       -1.14     10.63 o 
  -1 -13  10      137.49      140.13     15.03 o 
   0 -13  10      464.68      453.03     26.72 o 
   1 -13  10       35.81       30.36     10.25 o 
   2 -13  10       19.45       32.72     16.55 o 
   3 -13  10       17.07       10.63     16.24 o 
   4 -13  10       43.53       25.66      9.79 o 
   5 -13  10      143.30      137.85     15.18 o 
   6 -13  10      223.07      281.48     32.03 o 
   7 -13  10       85.61       69.15     21.10 o 
  -8 -12  10       17.84        3.57     10.70 o 
  -7 -12  10      116.81      124.80     17.08 o 
  -6 -12  10       44.78       32.79     10.70 o 
  -5 -12  10       67.96       60.88      9.26 o 
  -4 -12  10        0.60       -6.68      6.68 o 
  -3 -12  10      136.73      120.47     11.31 o 
  -2 -12  10       47.47       39.25     11.54 o 
  -1 -12  10      320.23      308.42     19.28 o 
   0 -12  10      107.59       96.86     10.48 o 
   1 -12  10       54.70       63.23     11.16 o 
   2 -12  10       80.28      104.83     19.66 o 
   3 -12  10        2.98       -1.97      7.21 o 
   4 -12  10       76.80       66.12     19.96 o 
   5 -12  10      137.30      144.23     14.12 o 
   6 -12  10       41.88       35.07     15.64 o 
   7 -12  10       19.49       27.18     16.02 o 
   8 -12  10        1.78       -3.95     13.66 o 
  -8 -11  10        2.33        6.91     10.17 o 
  -7 -11  10      244.07      197.52     19.66 o 
  -6 -11  10      174.54      193.95     18.22 o 
  -5 -11  10      251.36      222.87     14.50 o 
  -4 -11  10       23.01       11.23      7.82 o 
  -3 -11  10        2.24        5.31      6.30 o 
  -2 -11  10      159.70      133.68     17.00 o 
  -1 -11  10      238.30      235.17     14.27 o 
   0 -11  10     1246.39     1181.24     33.32 o 
   1 -11  10       52.48       53.36      8.96 o 
   2 -11  10       93.85      113.56     12.83 o 
   3 -11  10       52.89       61.72     10.55 o 
   4 -11  10      100.28      110.53     12.68 o 
   5 -11  10      293.61      299.85     17.91 o 
   6 -11  10      630.25      622.39     41.37 o 
   7 -11  10       21.64       14.50     13.21 o 
   8 -11  10        2.43       16.70     15.33 o 
  -9 -10  10       28.41       22.24     11.61 o 
  -8 -10  10       71.00       67.03     13.97 o 
  -7 -10  10        6.81        3.72      8.65 o 
  -6 -10  10      238.09      233.73     19.43 o 
  -5 -10  10       24.02       28.01      7.06 o 
  -4 -10  10      108.58      103.54     12.98 o 
  -3 -10  10      106.84      103.09     10.25 o 
  -2 -10  10      182.24      180.67     12.60 o 
  -1 -10  10      106.81      110.30      8.73 o 
   0 -10  10      588.61      564.01     21.03 o 
   1 -10  10       49.86       40.76      6.68 o 
   2 -10  10       29.38       30.52      7.14 o 
   3 -10  10       57.08       52.15     15.41 o 
   4 -10  10       15.31       27.94     11.77 o 
   5 -10  10       28.87       31.50      8.65 o 
   6 -10  10      200.11      236.99     27.71 o 
   7 -10  10       46.60       43.50     15.71 o 
   8 -10  10        0.08        3.80     14.88 o 
  -9  -9  10        5.06        9.72     10.17 o 
  -8  -9  10       33.76       39.78     11.01 o 
  -7  -9  10      211.06      203.97     32.49 o 
  -6  -9  10      305.27      290.43     19.96 o 
  -5  -9  10      173.28      181.50     11.84 o 
  -4  -9  10       15.64        8.81      6.30 o 
  -3  -9  10       91.33       83.73      9.34 o 
  -2  -9  10       26.54       25.05      9.19 o 
  -1  -9  10     1322.73     1225.50     28.85 o 
   0  -9  10       38.33       43.72      8.65 o 
   1  -9  10      417.75      381.60     16.32 o 
   2  -9  10      217.24      230.31     12.53 o 
   3  -9  10       18.95        4.18      7.14 o 
   4  -9  10      163.30      153.26     14.50 o 
   5  -9  10      478.84      447.49     19.66 o 
   6  -9  10        1.67        3.57     10.70 o 
   7  -9  10       92.34       73.18     17.23 o 
   8  -9  10        3.56       13.06     14.95 o 
  -9  -8  10       21.65        5.24     10.10 o 
  -8  -8  10        5.50        5.69      8.58 o 
  -7  -8  10      319.45      310.85     20.04 o 
  -6  -8  10        2.66       -7.36      7.52 o 
  -5  -8  10      115.60      111.59     13.06 o 
  -4  -8  10       28.04       31.12      8.05 o 
  -3  -8  10       96.42       87.90      9.11 o 
  -2  -8  10        8.28        5.85      5.77 o 
  -1  -8  10      878.11      848.53     21.48 o 
   0  -8  10       91.22       94.36      6.53 o 
   1  -8  10      609.33      605.39     17.00 o 
   2  -8  10      139.26      134.36      9.72 o 
   3  -8  10      234.79      206.78     14.80 o 
   4  -8  10       20.02       16.55      7.36 o 
   5  -8  10      434.56      355.94     27.71 o 
   6  -8  10       97.12      100.20     18.22 o 
   7  -8  10       23.54       25.81     14.12 o 
   8  -8  10        3.35       17.23     14.42 o 
   9  -8  10        1.18       -4.78     14.04 o 
  -9  -7  10       24.46       21.63     10.55 o 
  -8  -7  10        3.00       -7.36      8.12 o 
  -7  -7  10       81.75       95.95     12.90 o 
  -6  -7  10      369.14      368.09     20.34 o 
  -5  -7  10      313.44      314.04     18.29 o 
  -4  -7  10       40.95       44.94      7.29 o 
  -3  -7  10       11.00       12.90      5.77 o 
  -2  -7  10      268.04      266.07     11.77 o 
  -1  -7  10       88.72       81.00      6.00 o 
   0  -7  10     1629.19     1609.53     30.44 o 
   1  -7  10      312.32      313.59     12.07 o 
   2  -7  10       14.59        3.95      4.71 o 
   3  -7  10       68.99       69.84      7.29 o 
   4  -7  10       64.77       44.18      8.58 o 
   5  -7  10      411.34      335.90     26.72 o 
   6  -7  10      611.78      550.12     35.60 o 
   7  -7  10        5.44       15.26     12.15 o 
   8  -7  10       28.85       57.01     17.00 o 
   9  -7  10       10.43       -2.05     14.57 o 
 -10  -6  10        1.22        5.62     10.10 o 
  -9  -6  10        9.07        0.00      8.65 o 
  -8  -6  10       89.35      105.67     13.44 o 
  -7  -6  10       45.87       39.25      9.94 o 
  -6  -6  10      517.29      448.63     21.94 o 
  -5  -6  10       29.78       23.91      8.27 o 
  -4  -6  10      343.11      308.20     13.51 o 
  -3  -6  10       56.44       56.25     10.86 o 
  -2  -6  10      563.28      550.35     15.71 o 
  -1  -6  10      859.21      877.14     18.60 o 
   0  -6  10      421.35      428.74     11.77 o 
   1  -6  10      314.19      313.89     10.10 o 
   2  -6  10      117.44      110.37      7.89 o 
   3  -6  10       84.40       88.21      7.52 o 
   4  -6  10       83.61       61.72      8.73 o 
   5  -6  10      379.49      348.35     25.73 o 
   6  -6  10      236.72      244.05     22.77 o 
   7  -6  10      152.24      155.08     21.63 o 
   8  -6  10       37.49       36.89     15.11 o 
   9  -6  10       12.85       28.47     14.65 o 
 -10  -5  10        2.37       12.60     10.40 o 
  -9  -5  10       59.03       59.74     11.69 o 
  -8  -5  10       84.26       91.70     12.83 o 
  -7  -5  10      119.13      107.03     14.88 o 
  -6  -5  10      466.74      437.47     21.18 o 
  -5  -5  10      111.24      113.11     12.83 o 
  -4  -5  10      314.93      299.01     12.45 o 
  -3  -5  10       31.38       38.11      8.05 o 
  -2  -5  10      938.84      923.60     21.94 o 
  -1  -5  10     2427.62     2452.59     42.89 o 
   0  -5  10       44.04       40.54      4.55 o 
   1  -5  10     1274.88     1245.16     24.14 o 
   2  -5  10      143.14      136.87      7.52 o 
   3  -5  10       88.96       82.21     11.77 o 
   4  -5  10      525.46      434.21     21.10 o 
   5  -5  10      572.82      568.26     32.79 o 
   6  -5  10      280.91      306.07     24.37 o 
   7  -5  10       57.73       50.63     14.35 o 
   8  -5  10      123.24      126.39     19.81 o 
   9  -5  10       42.49       40.08     15.71 o 
 -10  -4  10       23.88       18.83     11.23 o 
  -9  -4  10       60.28       46.84     10.63 o 
  -8  -4  10       13.99       10.40      7.97 o 
  -7  -4  10      302.67      282.99     17.46 o 
  -6  -4  10      330.20      269.63     16.47 o 
  -5  -4  10      144.76      149.77     25.58 o 
  -4  -4  10        7.14        4.18      6.07 o 
  -3  -4  10      180.46      178.62      9.49 o 
  -2  -4  10      334.21      317.15     15.56 o 
  -1  -4  10        4.66       11.16      3.42 o 
   0  -4  10     4430.96     4438.93     74.32 o 
   1  -4  10      512.66      511.33     12.60 o 
   2  -4  10      408.95      372.64     11.92 o 
   3  -4  10      250.84      248.99     11.23 o 
   4  -4  10       54.90       56.17      5.31 o 
   5  -4  10      228.25      202.07     20.65 o 
   6  -4  10      428.32      362.47     25.73 o 
   7  -4  10        4.32        1.37      9.19 o 
   8  -4  10       18.66       -9.34      9.34 o 
   9  -4  10        3.38        6.07     11.46 o 
 -10  -3  10        8.00        6.98      8.73 o 
  -9  -3  10       12.16       28.09     11.01 o 
  -8  -3  10        5.40       -4.93      6.30 o 
  -7  -3  10       89.21       78.49     10.55 o 
  -6  -3  10      581.09      527.73     22.01 o 
  -5  -3  10      427.67      396.86     26.95 o 
  -4  -3  10      129.05      130.49     11.54 o 
  -3  -3  10      392.51      389.34     13.59 o 
  -2  -3  10      939.65      926.87     21.18 o 
  -1  -3  10      301.24      287.70      9.11 o 
   0  -3  10     2674.98     2814.98     48.13 o 
   1  -3  10      877.38      856.50     17.69 o 
   2  -3  10      197.07      210.42      9.26 o 
   3  -3  10       75.88       65.36      5.39 o 
   4  -3  10      291.33      254.15     16.70 o 
   5  -3  10      581.06      525.45     29.91 o 
   6  -3  10      537.64      475.43     28.16 o 
   7  -3  10       40.86       34.31     11.92 o 
   8  -3  10       12.23       17.16     11.39 o 
   9  -3  10       38.35       22.39     11.92 o 
 -10  -2  10        2.03        1.82      7.97 o 
  -9  -2  10       13.10       19.28      9.79 o 
  -8  -2  10       77.17       97.47     11.54 o 
  -7  -2  10      135.26      114.85     15.94 o 
  -6  -2  10      289.88      258.63     15.18 o 
  -5  -2  10      175.92      170.87     12.22 o 
  -4  -2  10        6.12       -4.78      5.69 o 
  -3  -2  10      241.46      248.30     10.40 o 
  -2  -2  10       23.32       22.62      4.40 o 
  -1  -2  10     6210.25     6322.57    103.39 o 
   0  -2  10      128.34      139.14      6.30 o 
   1  -2  10     1248.58     1189.29     22.85 o 
   2  -2  10      101.62       95.50      6.07 o 
   3  -2  10      112.23       89.57      5.01 o 
   4  -2  10       34.18       37.80      8.96 o 
   5  -2  10      557.93      432.23     26.04 o 
   6  -2  10       50.10       27.48      9.94 o 
   7  -2  10       83.59       91.93     14.95 o 
   8  -2  10       21.26       22.01     11.01 o 
   9  -2  10       32.05       27.71     12.90 o 
 -10  -1  10       56.52       68.62     12.45 o 
  -9  -1  10       23.15       18.98      9.34 o 
  -8  -1  10       30.06       21.03      7.67 o 
  -7  -1  10      119.43      110.15     11.46 o 
  -6  -1  10       98.95      107.72     10.78 o 
  -5  -1  10      250.27      218.47     18.60 o 
  -4  -1  10       51.40       50.40      7.89 o 
  -3  -1  10       19.26       16.32      3.72 o 
  -2  -1  10      244.10      228.87     10.63 o 
  -1  -1  10     1132.93     1111.33     21.33 o 
   0  -1  10      309.42      313.43     10.17 o 
   1  -1  10      421.72      424.04     10.93 o 
   2  -1  10       46.90       54.12      4.86 o 
   3  -1  10      196.33      165.79      6.60 o 
   4  -1  10      318.21      291.34     19.13 o 
   5  -1  10      868.21      804.04     27.18 o 
   6  -1  10      624.59      536.84     29.61 o 
   7  -1  10      253.93      218.17     19.81 o 
   8  -1  10       89.65       95.72     15.11 o 
   9  -1  10      125.49      149.54     19.05 o 
 -10   0  10       42.62       56.25     11.08 o 
  -8   0  10       10.07        2.96      7.67 o 
  -7   0  10      100.86       76.97      9.56 o 
  -6   0  10      372.20      257.18     14.50 o 
  -5   0  10      168.61      190.76     16.17 o 
  -4   0  10       21.45       14.50     10.25 o 
  -3   0  10      107.04      103.92      8.12 o 
  -2   0  10      350.29      354.96     10.93 o 
  -1   0  10        0.09       -1.44      3.64 o 
   0   0  10    12213.81    12715.29    230.01 o 
   1   0  10      155.17      181.50      7.06 o 
   2   0  10      600.64      543.14     16.40 o 
   3   0  10      170.67      179.00      7.44 o 
   4   0  10      430.55      398.38     25.66 o 
   5   0  10       20.17       11.61      5.62 o 
   6   0  10      826.33      684.86     34.99 o 
   7   0  10       74.36       60.35     12.15 o 
   8   0  10        1.39        1.82      8.35 o 
   9   0  10        2.17       -1.29      8.88 o 
 -10   1  10       56.39       68.24     11.54 o 
  -9   1  10       22.99       38.56      9.64 o 
  -8   1  10       30.27       15.33      8.12 o 
  -7   1  10      116.66      103.62     10.48 o 
  -6   1  10      104.10       96.33      9.94 o 
  -5   1  10      243.77      208.15     17.23 o 
  -4   1  10       52.36       62.40     13.28 o 
  -3   1  10       15.64       20.80      7.59 o 
  -2   1  10      240.61      224.24     10.48 o 
  -1   1  10     1115.49     1103.28     23.53 o 
   0   1  10      296.96      303.34     12.90 o 
   1   1  10      423.66      439.45     12.53 o 
   2   1  10       49.87       53.74      4.25 o 
   3   1  10      205.02      176.95      9.79 o 
   4   1  10      315.50      253.46     13.66 o 
   5   1  10      871.23      779.52     33.02 o 
   6   1  10      618.94      489.70     20.50 o 
   7   1  10      255.29      192.43     19.05 o 
   8   1  10       87.94       78.64     14.20 o 
   9   1  10      127.55      143.93     17.91 o 
 -10   2  10        1.98       13.59      7.52 o 
  -9   2  10       13.29       26.42      8.27 o 
  -8   2  10       77.67       63.08     10.55 o 
  -7   2  10      134.61      116.90     10.78 o 
  -6   2  10      295.47      245.80     26.19 o 
  -5   2  10      179.12      158.58     11.54 o 
  -4   2  10        4.63       20.80     13.06 o 
  -3   2  10      255.97      237.52     22.09 o 
  -2   2  10       22.20       28.09      5.47 o 
  -1   2  10     6224.95     6310.81    115.61 o 
   0   2  10      127.51      130.19      8.43 o 
   1   2  10     1251.60     1223.83     30.14 o 
   2   2  10      103.83       90.94      5.01 o 
   3   2  10      101.80       99.90      7.52 o 
   4   2  10       33.37       34.24      6.53 o 
   5   2  10      554.51      392.99     17.99 o 
   6   2  10       49.92       37.35      7.44 o 
   7   2  10       83.32       63.54     12.07 o 
   8   2  10       21.63        9.19      9.26 o 
   9   2  10       32.26       40.54     10.93 o 
  -9   3  10       12.50       12.98      7.52 o 
  -8   3  10        5.46        3.49      6.60 o 
  -7   3  10       88.43       81.15     11.16 o 
  -6   3  10      581.28      506.02     25.28 o 
  -5   3  10      433.33      441.87     29.98 o 
  -4   3  10      126.60      135.50     18.29 o 
  -3   3  10      380.64      382.06     26.11 o 
  -2   3  10      942.02      934.38     24.29 o 
  -1   3  10      308.02      288.08      9.87 o 
   0   3  10     2681.98     2796.69     53.74 o 
   1   3  10      869.30      856.42     23.38 o 
   2   3  10      194.71      188.11      8.50 o 
   3   3  10       73.66       79.40      9.26 o 
   4   3  10      291.67      238.97     13.21 o 
   5   3  10      579.77      495.01     33.40 o 
   6   3  10      533.92      409.31     47.37 o 
   7   3  10       41.91       34.39      9.72 o 
   8   3  10       13.69        5.85      7.82 o 
  -9   4  10       61.97       51.54      9.19 o 
  -8   4  10       13.71        9.19      6.76 o 
  -7   4  10      308.24      258.25     17.38 o 
  -6   4  10      329.00      304.40     25.43 o 
  -5   4  10      144.33      163.36     19.58 o 
  -4   4  10        6.13       13.28     11.92 o 
  -3   4  10      173.71      166.02     18.45 o 
  -2   4  10      332.68      305.31     12.45 o 
  -1   4  10        5.18        0.15      5.09 o 
   0   4  10     4442.91     4483.65     83.27 o 
   1   4  10      522.46      530.23     17.00 o 
   2   4  10      385.74      347.37     11.08 o 
   3   4  10      256.69      240.33     14.50 o 
   4   4  10       52.48       50.71     12.60 o 
   5   4  10      231.40      205.34     24.90 o 
   6   4  10      430.46      329.68     17.91 o 
   7   4  10        4.26       23.38     11.39 o 
  -9   5  10       58.69       53.44      9.26 o 
  -8   5  10       84.57       85.78     10.55 o 
  -7   5  10      119.34      102.25     12.07 o 
  -6   5  10      473.44      478.46     22.32 o 
  -5   5  10      110.60      103.16     12.60 o 
  -4   5  10      321.06      306.75     17.69 o 
  -3   5  10       31.06       34.46     12.07 o 
  -2   5  10      958.16      949.56     21.03 o 
  -1   5  10     2428.94     2437.48     56.25 o 
   0   5  10       43.53       56.02      5.69 o 
   1   5  10     1271.23     1265.43     27.18 o 
   2   5  10      142.34      142.86      8.12 o 
   3   5  10       86.47       81.91     10.86 o 
   4   5  10      528.90      496.15     30.52 o 
   5   5  10      563.26      545.42     34.46 o 
   6   5  10      282.69      257.18     24.67 o 
   7   5  10       57.43       62.40     15.56 o 
  -9   6  10        9.53       21.41      7.44 o 
  -8   6  10       90.07       96.71     11.92 o 
  -7   6  10       44.61       23.68     15.64 o 
  -6   6  10      525.48      496.91     35.68 o 
  -5   6  10       30.23       20.95      8.73 o 
  -4   6  10      336.70      316.55     33.78 o 
  -3   6  10       60.93       63.54      9.41 o 
  -2   6  10      552.17      550.96     22.55 o 
  -1   6  10      860.24      855.66     24.44 o 
   0   6  10      420.17      417.51     13.21 o 
   1   6  10      319.54      333.85     12.30 o 
   2   6  10      123.61      108.40      5.69 o 
   3   6  10       82.12       68.70     10.25 o 
   4   6  10       86.70       87.15     16.32 o 
   5   6  10      381.90      312.90     26.42 o 
   6   6  10      239.73      252.93     27.71 o 
   7   6  10      152.74      185.30     24.52 o 
  -9   7  10       24.74       18.75      6.91 o 
  -8   7  10        2.83       -7.14      7.14 o 
  -7   7  10       79.74       77.12     20.95 o 
  -6   7  10      373.53      376.21     31.88 o 
  -5   7  10      324.66      334.54     21.94 o 
  -4   7  10       40.20       33.55      8.88 o 
  -3   7  10       10.74        8.81      6.83 o 
  -2   7  10      268.79      286.49     11.08 o 
  -1   7  10       95.88      108.78      8.81 o 
   0   7  10     1628.59     1642.55     40.31 o 
   1   7  10      303.91      319.43     18.07 o 
   2   7  10       13.05        5.85      5.24 o 
   3   7  10       66.28       73.86     10.32 o 
   4   7  10       67.23       73.63     15.41 o 
   5   7  10      414.41      390.71     29.00 o 
   6   7  10      604.01      570.77     37.73 o 
   7   7  10        6.05       10.55     12.15 o 
   8   7  10       31.15       50.71     16.09 o 
  -9   8  10       22.63       19.13     25.13 o 
  -8   8  10        5.06        3.57     17.23 o 
  -7   8  10      324.09      375.38     33.10 o 
  -6   8  10        2.58        9.72     13.28 o 
  -5   8  10      116.60      106.20     19.58 o 
  -4   8  10       29.03       27.02      8.43 o 
  -3   8  10       94.78       86.39     11.01 o 
  -2   8  10       10.06       11.84      7.89 o 
  -1   8  10      877.27      826.82     25.28 o 
   0   8  10       98.71       98.76     14.50 o 
   1   8  10      617.52      574.95     19.96 o 
   2   8  10      129.44      127.98      8.27 o 
   3   8  10      236.56      205.11     12.75 o 
   4   8  10       21.49       23.23      8.96 o 
   5   8  10      438.75      371.58     19.96 o 
   6   8  10       99.03      128.90     18.14 o 
   7   8  10       24.45       15.87     13.13 o 
   8   8  10        3.48        2.20     13.13 o 
  -9   9  10        4.93       -4.33      6.15 o 
  -8   9  10       33.72        5.31     18.14 o 
  -7   9  10      213.34      232.67     32.11 o 
  -6   9  10      308.94      360.19     31.58 o 
  -5   9  10      177.39      205.79     25.89 o 
  -4   9  10       13.04       23.23      7.52 o 
  -3   9  10       94.73       83.73     11.01 o 
  -2   9  10       31.12       34.77      7.52 o 
  -1   9  10     1328.41     1282.05     34.24 o 
   0   9  10       36.66       31.43      7.74 o 
   1   9  10      415.10      406.73     21.03 o 
   2   9  10      211.82      237.75     10.93 o 
   3   9  10       17.05       22.01     11.31 o 
   4   9  10      162.31      155.92     11.92 o 
   5   9  10      468.34      460.47     22.62 o 
   6   9  10        1.41       15.49      9.79 o 
   7   9  10       88.90       75.83     13.44 o 
   8   9  10        3.81       -7.14      9.79 o 
  -9  10  10       29.59       29.61     20.42 o 
  -8  10  10       71.62       38.56     21.18 o 
  -7  10  10        7.44       30.14     16.85 o 
  -6  10  10      242.55      251.04     31.28 o 
  -5  10  10       23.00       35.75     14.35 o 
  -4  10  10      105.51      104.68     11.69 o 
  -3  10  10      104.05      115.08     12.53 o 
  -2  10  10      177.50      190.08     13.13 o 
  -1  10  10      103.29      115.31     10.86 o 
   0  10  10      593.42      589.90     23.38 o 
   1  10  10       47.61       43.04      8.20 o 
   2  10  10       32.83       22.70      6.15 o 
   3  10  10       53.81       48.66     11.92 o 
   4  10  10       17.00       18.75      7.67 o 
   5  10  10       30.44       38.56     10.25 o 
   6  10  10      203.58      243.60     31.65 o 
   7  10  10       46.75       36.66     11.69 o 
   8  10  10        0.05        0.46     13.06 o 
  -8  11  10        2.09       -9.64     16.09 o 
  -7  11  10      242.89      246.71     32.95 o 
  -6  11  10      177.33      208.83     29.30 o 
  -5  11  10      259.24      291.34     27.48 o 
  -4  11  10       23.46       15.71     12.45 o 
  -3  11  10        1.33       -4.48      5.69 o 
  -2  11  10      162.51      168.45     21.79 o 
  -1  11  10      245.42      250.12     14.88 o 
   0  11  10     1245.52     1189.44     33.10 o 
   1  11  10       51.34       41.37     10.32 o 
   2  11  10       90.52       95.42      8.58 o 
   3  11  10       51.70       56.63     11.08 o 
   4  11  10       95.37       87.98     11.08 o 
   5  11  10      296.21      291.34     20.88 o 
   6  11  10      620.75      623.22     28.31 o 
   7  11  10       21.85       21.41     11.23 o 
   8  11  10        2.64        3.19     13.13 o 
  -8  12  10       17.55        9.56     17.46 o 
  -7  12  10      117.94      180.51     29.68 o 
  -6  12  10       46.41       35.91     17.16 o 
  -5  12  10       67.06       79.93     19.43 o 
  -4  12  10        0.50      -10.48     10.48 o 
  -3  12  10      131.24      132.46     13.36 o 
  -2  12  10       48.20       50.78      8.81 o 
  -1  12  10      314.40      311.54     15.64 o 
   0  12  10      109.21       86.31      9.87 o 
   1  12  10       58.82       67.64      9.34 o 
   2  12  10       79.33       85.40      8.20 o 
   3  12  10        2.22        0.38      9.26 o 
   4  12  10       79.82       82.13     11.46 o 
   5  12  10      140.32      103.31     22.09 o 
   6  12  10       42.06       50.71     12.15 o 
   7  12  10       20.20       21.56     13.89 o 
   8  12  10        1.82       -5.62     11.69 o 
  -8  13  10        6.02      -14.20     14.20 o 
  -7  13  10       53.70       49.04     20.72 o 
  -6  13  10      289.77      328.54     36.29 o 
  -5  13  10        9.02       20.80     14.65 o 
  -4  13  10       32.27       23.23     15.33 o 
  -3  13  10       31.34       34.54      8.88 o 
  -2  13  10        5.17        6.45      6.60 o 
  -1  13  10      138.69      142.41     12.22 o 
   0  13  10      468.41      417.28     20.12 o 
   1  13  10       34.79       36.44     10.25 o 
   2  13  10       18.30       10.93     14.20 o 
   3  13  10       18.56       23.91     10.63 o 
   4  13  10       43.85       30.36     11.54 o 
   5  13  10      140.81      146.58     17.08 o 
   6  13  10      222.88      227.35     54.58 o 
   7  13  10       85.12       75.45     22.70 o 
  -7  14  10       60.60       68.55     21.94 o 
  -6  14  10       55.98       87.52     22.55 o 
  -5  14  10       21.53       17.99     16.24 o 
  -4  14  10       13.76      -12.45     12.45 o 
  -3  14  10        0.53        4.93     12.60 o 
  -2  14  10       58.14       56.02     11.16 o 
  -1  14  10       23.85       26.26      8.20 o 
   0  14  10      218.04      208.75     14.20 o 
   1  14  10       59.82       52.99     11.08 o 
   2  14  10       51.84       49.72     16.32 o 
   3  14  10       12.10       13.13     10.40 o 
   4  14  10      129.98      155.08     17.99 o 
   5  14  10        8.16       15.03     13.89 o 
   6  14  10      158.25      154.86     17.84 o 
   7  14  10       30.63       36.21     17.84 o 
  -7  15  10      183.82      164.35     30.14 o 
  -6  15  10       11.95       21.25     17.46 o 
  -5  15  10       86.54       71.13     20.95 o 
  -4  15  10       12.32       16.78     15.64 o 
  -3  15  10       92.70       46.31     17.61 o 
  -2  15  10        3.11       -5.85      6.91 o 
  -1  15  10      244.82      228.11     15.56 o 
   0  15  10       24.84       11.99      7.89 o 
   1  15  10       38.10       37.35     10.48 o 
   2  15  10       48.51       46.00     16.17 o 
   3  15  10      112.32       99.59     21.33 o 
   4  15  10        8.81       13.82     11.61 o 
   5  15  10      180.34      243.06     32.57 o 
   6  15  10      140.67      143.02     28.16 o 
  -6  16  10        5.22      -12.98     14.88 o 
  -5  16  10       89.07      111.66     25.20 o 
  -4  16  10       24.98       25.43     16.70 o 
  -3  16  10       25.46       22.85     16.17 o 
  -2  16  10        6.63        5.54      7.44 o 
  -1  16  10       95.43      104.22     21.41 o 
   0  16  10       54.44       56.78      9.72 o 
   1  16  10       82.38       87.83     12.37 o 
   2  16  10       45.71       48.51     16.93 o 
   3  16  10       14.40       10.32     13.97 o 
   4  16  10       20.42       -5.16     12.90 o 
   5  16  10      116.57      108.17     25.05 o 
   6  16  10       34.16       68.85     21.33 o 
  -6  17  10      157.66      153.79     30.36 o 
  -5  17  10        5.76       21.48     17.69 o 
  -4  17  10        0.67      -13.21     13.21 o 
  -3  17  10       32.33       26.19     14.35 o 
  -2  17  10       14.97       -1.44     11.01 o 
  -1  17  10       17.49        8.12      7.82 o 
   0  17  10      389.75      276.69     57.01 o 
   1  17  10       60.92       60.50     12.07 o 
   2  17  10       29.35       33.02     15.87 o 
   3  17  10       39.79       58.91     19.13 o 
   4  17  10       19.26       24.90     16.40 o 
   5  17  10       53.42       74.62     22.24 o 
  -5  18  10       16.28        7.59     17.38 o 
  -4  18  10       30.15       37.65     20.34 o 
  -3  18  10        7.87      -11.01     11.01 o 
  -2  18  10       33.19       24.44     37.73 o 
  -1  18  10       13.67        8.05      8.65 o 
   0  18  10       31.57       43.50     12.45 o 
   1  18  10       14.92        9.79     10.17 o 
   2  18  10        1.52       15.87     15.03 o 
   3  18  10        0.06        6.53     14.12 o 
   4  18  10        6.06       -5.85     14.20 o 
  -4  19  10        0.81      -15.41     15.41 o 
  -3  19  10       15.07       -6.53     22.62 o 
  -2  19  10       26.00        4.25     23.84 o 
  -1  19  10      120.00      177.63     27.10 o 
   0  19  10        6.35       18.37     10.93 o 
   1  19  10       58.90       68.17     12.45 o 
   2  19  10       20.98       18.52     15.79 o 
   3  19  10       48.81       49.49     19.58 o 
  -3  20  10       14.31       -7.21     20.34 o 
  -2  20  10        0.67        6.45     15.18 o 
  -1  20  10        9.46        9.56     21.10 o 
   0  20  10        1.01       -5.31     10.70 o 
   1  20  10        7.18        5.92     14.04 o 
   2  20  10        0.60       -0.53     13.06 o 
  -2 -20  11       16.60        9.87     19.28 o 
  -1 -20  11       61.99       82.29     25.81 o 
   1 -20  11       93.57      169.13     30.74 o 
  -4 -19  11        4.83      -11.77     11.77 o 
  -3 -19  11       16.88       20.27     14.27 o 
  -2 -19  11       74.79       82.51     16.62 o 
  -1 -19  11       95.45      131.17     27.48 o 
   1 -19  11       11.93       18.07     21.86 o 
   2 -19  11       25.54       34.62     23.76 o 
   3 -19  11       31.32       39.17     23.46 o 
  -5 -18  11        2.06       -2.05     12.45 o 
  -4 -18  11       29.48       42.21     14.04 o 
  -3 -18  11       11.12        9.11     12.90 o 
  -2 -18  11       20.19        1.75     12.83 o 
  -1 -18  11       37.46       22.92     13.66 o 
   1 -18  11       35.30       79.17     23.53 o 
   2 -18  11       15.97       28.54     21.41 o 
   3 -18  11        4.73        1.21     20.50 o 
   4 -18  11       39.65       38.18     19.58 o 
  -5 -17  11       35.09       32.87     19.36 o 
  -4 -17  11       73.56       80.09     15.49 o 
  -3 -17  11       66.09       92.08     30.14 o 
  -2 -17  11       27.24       29.00     17.46 o 
  -1 -17  11      410.92      419.48     25.58 o 
   1 -17  11      112.44      107.49     23.99 o 
   2 -17  11        1.68       -1.67     20.27 o 
   3 -17  11       38.87       27.18     20.95 o 
   4 -17  11       68.57       83.96     21.79 o 
   5 -17  11       68.82       84.11     21.03 o 
  -6 -16  11        0.48        8.27     23.99 o 
  -5 -16  11       70.50       81.68     21.63 o 
  -4 -16  11       55.34       34.99     13.21 o 
  -3 -16  11       25.46       13.82     12.30 o 
  -2 -16  11        6.62        5.16     11.84 o 
  -1 -16  11      189.49      198.73     18.75 o 
   0 -16  11       70.50       68.93     16.47 o 
   1 -16  11       91.76      121.38     23.76 o 
   2 -16  11        3.60      -16.85     16.85 o 
   3 -16  11       38.27       53.44     20.57 o 
   4 -16  11       15.93       18.90     16.93 o 
   5 -16  11       11.79        3.11     17.08 o 
  -7 -15  11       35.33       23.76     14.88 o 
  -6 -15  11       52.01       60.65     11.84 o 
  -5 -15  11       60.71       43.88     13.13 o 
  -4 -15  11        0.60        1.06     10.78 o 
  -3 -15  11       22.94       35.53     12.83 o 
  -2 -15  11       54.39       49.42     13.66 o 
  -1 -15  11       23.71        9.64     13.13 o 
   0 -15  11      435.52      443.62     24.82 o 
   1 -15  11       49.96       30.74     18.83 o 
   2 -15  11       67.94       74.85     20.95 o 
   3 -15  11       88.69       94.51     20.88 o 
   4 -15  11       50.77       54.28     18.07 o 
   5 -15  11        1.68        8.73     15.71 o 
  -7 -14  11       48.46       61.41     14.50 o 
  -6 -14  11       62.39       43.72     21.94 o 
  -5 -14  11       34.59       23.38      8.58 o 
  -4 -14  11       17.89       19.74     11.23 o 
  -3 -14  11       58.07       47.52     25.51 o 
  -2 -14  11       96.72       82.36     14.42 o 
  -1 -14  11       12.98       23.15     11.08 o 
   0 -14  11      281.15      282.69     20.80 o 
   1 -14  11       12.59       37.96     17.91 o 
   2 -14  11        4.37      -15.64     15.64 o 
   3 -14  11       58.49       60.05     19.13 o 
   4 -14  11       77.23       94.81     19.43 o 
   5 -14  11       52.50       46.76     16.78 o 
   6 -14  11       94.50      113.11     22.77 o 
   7 -14  11       31.27       22.77     17.38 o 
  -8 -13  11       14.52        1.67     23.76 o 
  -7 -13  11       10.91        0.84     10.40 o 
  -6 -13  11       41.07       51.01     12.75 o 
  -5 -13  11       19.99       19.96      8.05 o 
  -4 -13  11       67.51       41.14      9.03 o 
  -3 -13  11      151.44      157.06     16.47 o 
  -2 -13  11        4.00       -1.75     10.48 o 
  -1 -13  11      811.79      762.06     31.88 o 
   0 -13  11       45.51       46.76      9.41 o 
   1 -13  11      188.69      191.22     37.20 o 
   2 -13  11       10.71        2.81     15.87 o 
   3 -13  11       92.43      110.22     21.18 o 
   4 -13  11       42.90       50.56     16.09 o 
   5 -13  11       36.44       58.75     11.46 o 
   6 -13  11       46.23       49.34     17.16 o 
   7 -13  11       64.96       48.05     18.90 o 
  -8 -12  11       61.53       60.12     13.97 o 
  -7 -12  11       77.22       63.69     13.36 o 
  -6 -12  11        3.07        8.12     10.17 o 
  -5 -12  11       66.46       84.18     11.23 o 
  -4 -12  11       97.99      103.16     11.23 o 
  -3 -12  11       22.19       20.04      7.21 o 
  -2 -12  11       75.94       78.87     12.98 o 
  -1 -12  11      188.58      195.17     28.24 o 
   0 -12  11       61.16       79.48     12.53 o 
   1 -12  11      158.88      172.85     15.11 o 
   2 -12  11       11.90       24.14     16.02 o 
   3 -12  11       48.08       55.34     17.16 o 
   4 -12  11        2.42        8.81     12.22 o 
   5 -12  11      108.81       97.54     12.68 o 
   6 -12  11       74.06       55.26     17.38 o 
   7 -12  11       16.76        6.53     13.66 o 
  -8 -11  11       15.34       -0.91     14.42 o 
  -7 -11  11        2.62       -1.67      8.35 o 
  -6 -11  11      189.63      161.92     17.31 o 
  -5 -11  11       34.37       20.19      7.59 o 
  -4 -11  11      325.62      325.66     16.32 o 
  -3 -11  11       27.29       17.84      7.14 o 
  -2 -11  11     1036.01      984.56     53.59 o 
  -1 -11  11       94.69      113.03     11.23 o 
   0 -11  11     2275.86     2177.49     53.74 o 
   1 -11  11        7.12       11.46      7.74 o 
   2 -11  11     1027.34      985.54     51.32 o 
   3 -11  11       33.64       22.39      9.56 o 
   4 -11  11      129.20      134.29     16.17 o 
   5 -11  11       75.21       81.98     19.89 o 
   6 -11  11       49.80       48.20     16.02 o 
   7 -11  11       47.82       60.50     20.04 o 
   8 -11  11        3.06        1.59     14.04 o 
  -9 -10  11        5.35       -2.20     10.32 o 
  -8 -10  11       12.17       26.11     11.69 o 
  -7 -10  11      188.19      195.24     21.18 o 
  -6 -10  11       75.07       60.27     12.22 o 
  -5 -10  11       59.09       41.52      8.05 o 
  -4 -10  11      140.68      119.56     14.27 o 
  -3 -10  11       33.53       30.90      7.89 o 
  -2 -10  11       56.88       56.63      8.73 o 
  -1 -10  11       19.22       44.41     11.69 o 
   0 -10  11      331.35      370.44     17.84 o 
   1 -10  11        8.79       -3.42      8.20 o 
   2 -10  11        4.56        5.09      6.60 o 
   3 -10  11       98.44      100.43     17.99 o 
   4 -10  11      121.77      130.49     20.19 o 
   5 -10  11      160.42      168.98     13.51 o 
   6 -10  11      123.21      118.19     21.71 o 
   7 -10  11      115.45      134.82     23.46 o 
   8 -10  11       43.67       86.08     21.56 o 
  -9  -9  11       16.67        4.40     12.68 o 
  -8  -9  11        3.96       -1.14      8.81 o 
  -7  -9  11       21.36        8.05      9.56 o 
  -6  -9  11       58.39       42.59     10.70 o 
  -5  -9  11      179.48      154.93     10.55 o 
  -4  -9  11        8.89        6.68      6.38 o 
  -3  -9  11      621.90      598.55     23.30 o 
  -2  -9  11       40.50       41.52      7.74 o 
  -1  -9  11     2004.64     1831.26     39.63 o 
   0  -9  11      239.48      241.55     13.59 o 
   1  -9  11     1483.37     1392.50     31.20 o 
   2  -9  11       42.10       54.88      8.12 o 
   3  -9  11      709.48      658.67     26.95 o 
   4  -9  11       79.80       69.23     10.48 o 
   5  -9  11       76.69       97.92     10.48 o 
   6  -9  11      348.65      321.25     28.85 o 
   7  -9  11       49.31       89.65     19.66 o 
   8  -9  11       51.91       74.70     19.28 o 
  -9  -8  11       40.38       25.51     10.86 o 
  -8  -8  11       16.89       18.52     10.17 o 
  -7  -8  11       10.96        7.29     18.14 o 
  -6  -8  11       33.69       11.39      8.96 o 
  -5  -8  11       59.79       52.91     10.17 o 
  -4  -8  11       44.53       43.80      7.74 o 
  -3  -8  11      114.67      102.63      9.79 o 
  -2  -8  11        5.82       -0.15      6.00 o 
  -1  -8  11      533.95      553.54     17.00 o 
   0  -8  11       45.23       58.98      5.62 o 
   1  -8  11      576.95      567.13     17.00 o 
   2  -8  11        1.86        4.33      5.92 o 
   3  -8  11       14.07       30.29     10.70 o 
   4  -8  11        2.69        1.67      6.53 o 
   5  -8  11      293.97      289.37     26.19 o 
   6  -8  11       56.34       70.29     17.23 o 
   7  -8  11        9.91        2.88     12.15 o 
   8  -8  11       34.51       35.15     16.62 o 
  -9  -7  11       41.80       39.40     11.46 o 
  -8  -7  11       18.61       19.21      9.79 o 
  -7  -7  11       53.17       47.67     12.07 o 
  -6  -7  11      119.62      128.29     13.97 o 
  -5  -7  11      201.82      203.90     16.24 o 
  -4  -7  11      278.45      292.56     14.04 o 
  -3  -7  11      129.22      124.34     10.17 o 
  -2  -7  11      464.82      446.28     14.80 o 
  -1  -7  11       77.98       78.19      7.44 o 
   0  -7  11      380.24      348.81     11.31 o 
   1  -7  11       66.89       72.42      7.14 o 
   2  -7  11      359.29      316.70     12.75 o 
   3  -7  11       34.87       26.80      6.53 o 
   4  -7  11       55.87       57.54      9.03 o 
   5  -7  11      236.89      255.29     23.38 o 
   6  -7  11       34.34       37.12     13.82 o 
   7  -7  11       38.01       47.14     15.33 o 
   8  -7  11       13.02       -5.69     12.68 o 
   9  -7  11       34.58       22.70     15.18 o 
  -9  -6  11        7.75       15.87     17.54 o 
  -8  -6  11        7.01        1.14      8.58 o 
  -7  -6  11      147.85      155.92     16.70 o 
  -6  -6  11       45.78       44.10      9.87 o 
  -5  -6  11       27.15       18.67      8.27 o 
  -4  -6  11      109.93      109.69      9.34 o 
  -3  -6  11       48.18       60.65      7.67 o 
  -2  -6  11       26.20       26.42      5.54 o 
  -1  -6  11      184.78      182.72      8.05 o 
   0  -6  11      953.83      993.21     21.10 o 
   1  -6  11       95.03       84.34      6.00 o 
   2  -6  11        0.88       -2.13      4.40 o 
   3  -6  11      253.06      223.40     11.39 o 
   4  -6  11       31.00       36.97      7.97 o 
   5  -6  11      123.89      128.44     18.37 o 
   6  -6  11       75.95       69.08     15.79 o 
   7  -6  11       42.04       50.56     15.41 o 
   8  -6  11       47.73       44.71     15.64 o 
   9  -6  11        5.02       18.60     14.95 o 
 -10  -5  11       31.45       34.16     13.06 o 
  -9  -5  11       44.71       49.42     12.75 o 
  -8  -5  11       76.11       73.71     11.99 o 
  -7  -5  11       26.34       24.06      9.03 o 
  -6  -5  11      337.91      310.40     20.04 o 
  -5  -5  11      413.20      405.06     20.19 o 
  -4  -5  11      265.43      251.11     12.07 o 
  -3  -5  11      296.19      322.09     16.93 o 
  -2  -5  11      103.66       96.33      7.21 o 
  -1  -5  11      724.03      696.02     15.79 o 
   0  -5  11      236.73      249.21      9.11 o 
   1  -5  11      441.77      427.53     11.84 o 
   2  -5  11       94.57       87.30      6.76 o 
   3  -5  11      257.28      221.43     13.66 o 
   4  -5  11      120.14      111.51     11.77 o 
   5  -5  11       38.16       22.62     10.63 o 
   6  -5  11      171.42      145.44     20.42 o 
   7  -5  11        6.11        5.31     10.70 o 
   8  -5  11       31.40       -1.75     10.86 o 
   9  -5  11       45.78       43.42     15.41 o 
 -10  -4  11        0.35        4.55      9.34 o 
  -9  -4  11       16.16       13.66      9.11 o 
  -8  -4  11       75.13       91.09     18.14 o 
  -7  -4  11       40.55       66.42     15.18 o 
  -6  -4  11       40.83       54.35     14.88 o 
  -5  -4  11      196.13      200.18     14.65 o 
  -4  -4  11      159.74      181.12     13.44 o 
  -3  -4  11      452.87      452.05     15.79 o 
  -2  -4  11       35.81       43.88      5.54 o 
  -1  -4  11      277.68      300.91      9.79 o 
   0  -4  11      396.25      382.36     12.37 o 
   1  -4  11      222.94      226.82      8.73 o 
   2  -4  11      545.00      487.50     14.50 o 
   3  -4  11       28.63       29.98      5.69 o 
   4  -4  11      197.45      190.61     12.75 o 
   5  -4  11      279.84      261.74     21.63 o 
   6  -4  11       39.39       38.87     11.39 o 
   7  -4  11       10.24       -3.19      9.19 o 
   8  -4  11       27.05       16.85     11.99 o 
   9  -4  11       55.63       48.58     15.41 o 
 -10  -3  11       57.29       81.38     14.65 o 
  -9  -3  11       99.49      106.35     15.71 o 
  -8  -3  11       41.04       43.95      9.56 o 
  -7  -3  11       36.00       32.72      9.11 o 
  -6  -3  11       51.76       58.22      9.72 o 
  -5  -3  11      341.55      294.38     16.55 o 
  -4  -3  11      205.08      195.92     13.51 o 
  -3  -3  11      409.31      420.39     12.75 o 
  -2  -3  11      638.15      610.70     16.17 o 
  -1  -3  11      645.29      668.47     15.03 o 
   0  -3  11      412.01      354.12     10.55 o 
   1  -3  11      797.97      784.61     16.85 o 
   2  -3  11      727.94      670.82     17.23 o 
   3  -3  11      503.97      449.39     15.18 o 
   4  -3  11      218.63      184.16     12.22 o 
   5  -3  11      136.13      123.20     16.17 o 
   6  -3  11       86.20       79.93     14.12 o 
   7  -3  11       29.93       36.82     12.15 o 
   8  -3  11        1.97       -4.86     10.48 o 
   9  -3  11       23.67       33.17     13.59 o 
 -10  -2  11       12.95       10.63      9.19 o 
  -9  -2  11        7.96       13.89      9.72 o 
  -8  -2  11       38.47       38.33      9.72 o 
  -7  -2  11      147.97      146.05     13.51 o 
  -6  -2  11        7.91        3.57      6.15 o 
  -5  -2  11        8.17        4.25      6.07 o 
  -4  -2  11      534.22      475.88     28.69 o 
  -3  -2  11      271.50      252.71     10.02 o 
  -2  -2  11      128.77      124.11      8.73 o 
  -1  -2  11       29.82       33.02      4.18 o 
   0  -2  11      878.04      941.06     19.21 o 
   1  -2  11       19.01       17.84      3.57 o 
   2  -2  11        0.68        4.33      4.71 o 
   3  -2  11      358.07      342.89     11.31 o 
   4  -2  11       28.23       25.51      6.15 o 
   5  -2  11       13.67        9.26      8.50 o 
   6  -2  11      132.46      124.34     16.70 o 
   7  -2  11      115.81      110.07     16.55 o 
   8  -2  11        1.33        4.25      9.94 o 
   9  -2  11        1.00       14.42     11.23 o 
 -10  -1  11       20.04       32.72     10.17 o 
  -9  -1  11       94.42      111.21     15.56 o 
  -8  -1  11       45.46       42.51     11.23 o 
  -7  -1  11       62.59       73.10     10.17 o 
  -6  -1  11      115.55      123.96     12.07 o 
  -5  -1  11      362.25      347.37     17.23 o 
  -4  -1  11      432.94      436.10     22.62 o 
  -3  -1  11      679.82      665.89     16.62 o 
  -2  -1  11      753.85      733.98     17.91 o 
  -1  -1  11      383.14      363.23     10.40 o 
   0  -1  11      719.18      706.73     20.57 o 
   1  -1  11      487.35      476.49     11.92 o 
   2  -1  11      655.88      653.74     14.50 o 
   3  -1  11      368.03      321.56      9.49 o 
   4  -1  11      331.72      293.55     14.73 o 
   5  -1  11       26.21       24.82      6.38 o 
   6  -1  11       53.45       50.56     11.69 o 
   7  -1  11       39.92       36.21     11.08 o 
   8  -1  11       21.41        8.88     10.17 o 
   9  -1  11       17.31       10.70      9.64 o 
 -10   0  11        9.43       11.16      9.19 o 
  -9   0  11        5.96        0.91      8.20 o 
  -8   0  11       50.39       61.26     13.13 o 
  -7   0  11        5.65        4.40      7.74 o 
  -6   0  11        4.82        2.20     13.21 o 
  -5   0  11        0.99       -4.48      6.00 o 
  -4   0  11       15.17       25.66     11.46 o 
  -3   0  11      140.99      154.78      7.44 o 
  -2   0  11       60.06       67.18      6.83 o 
  -1   0  11      561.04      608.95     15.94 o 
   0   0  11        3.28       28.47      4.63 o 
   1   0  11       91.11       93.60      5.54 o 
   2   0  11      349.79      316.93     11.92 o 
   3   0  11      224.16      206.40      7.59 o 
   4   0  11       59.96       60.96     10.25 o 
   5   0  11      111.57       89.12     15.56 o 
   6   0  11        9.05        7.89      7.59 o 
   7   0  11        2.23        0.99      7.97 o 
   8   0  11       23.35       12.75      9.72 o 
   9   0  11       37.07       32.19     11.61 o 
 -10   1  11       19.17       14.20      8.96 o 
  -9   1  11       95.59      114.70     14.42 o 
  -8   1  11       44.82       52.45     10.32 o 
  -7   1  11       65.89       77.28     13.21 o 
  -6   1  11      115.67      137.02     11.77 o 
  -5   1  11      360.03      339.85     16.55 o 
  -4   1  11      436.06      403.46     18.52 o 
  -3   1  11      688.44      718.34     63.61 o 
  -2   1  11      768.11      758.88     21.10 o 
  -1   1  11      385.61      363.84     11.61 o 
   0   1  11      732.27      739.59     20.95 o 
   1   1  11      487.59      452.65     13.44 o 
   2   1  11      655.09      627.55     16.09 o 
   3   1  11      368.10      331.50     10.48 o 
   4   1  11      324.78      274.34     14.80 o 
   5   1  11       24.52       29.15     10.17 o 
   6   1  11       53.73       59.51      8.65 o 
   7   1  11       40.40       46.68     11.61 o 
   8   1  11       20.37        6.76      9.49 o 
   9   1  11       18.10       13.28     10.02 o 
 -10   2  11       13.11       19.89      8.27 o 
  -9   2  11        8.47        9.56      8.27 o 
  -8   2  11       38.86       36.59      9.26 o 
  -7   2  11      148.60      163.21     27.02 o 
  -6   2  11        6.98        9.03      5.92 o 
  -5   2  11        8.81        7.14      6.15 o 
  -4   2  11      537.56      494.86     31.58 o 
  -3   2  11      275.60      258.85     19.81 o 
  -2   2  11      130.93      130.26      8.43 o 
  -1   2  11       29.91       28.69      4.78 o 
   0   2  11      879.23      933.17     25.35 o 
   1   2  11       20.05       16.78      6.15 o 
   2   2  11        0.73        0.61      3.26 o 
   3   2  11      361.45      362.32     13.97 o 
   4   2  11       28.80       40.23      7.06 o 
   5   2  11       16.90       29.61      7.21 o 
   6   2  11      135.44      116.14     11.16 o 
   7   2  11      117.79       85.78     13.74 o 
   8   2  11        1.36       -1.37      7.89 o 
   9   2  11        0.91       -7.97      7.97 o 
 -10   3  11       57.94       58.15     10.25 o 
  -9   3  11       98.49       81.22     11.77 o 
  -8   3  11       40.36       54.88     10.10 o 
  -7   3  11       33.81       22.47      7.89 o 
  -6   3  11       49.06       61.79      8.73 o 
  -5   3  11      346.38      322.39     27.71 o 
  -4   3  11      206.12      172.16     20.50 o 
  -3   3  11      413.54      377.20     20.34 o 
  -2   3  11      644.64      611.23     18.75 o 
  -1   3  11      643.24      648.35     16.24 o 
   0   3  11      421.53      354.43     11.92 o 
   1   3  11      786.29      768.97     22.32 o 
   2   3  11      736.17      689.72     17.00 o 
   3   3  11      494.64      451.06     16.17 o 
   4   3  11      225.38      217.18     13.51 o 
   5   3  11      131.91      144.91     12.07 o 
   6   3  11       83.53       88.82     10.10 o 
   7   3  11       28.82       21.48      9.26 o 
   8   3  11        2.33       10.40      8.81 o 
 -10   4  11        0.35       12.60      7.29 o 
  -9   4  11       16.53       12.45      7.74 o 
  -8   4  11       73.70       75.00     11.46 o 
  -7   4  11       42.17       48.51      9.49 o 
  -6   4  11       39.14       19.51     13.13 o 
  -5   4  11      195.06      183.85     22.24 o 
  -4   4  11      162.41      171.41     20.34 o 
  -3   4  11      455.78      417.20     29.38 o 
  -2   4  11       37.80       40.08      5.09 o 
  -1   4  11      276.65      307.82     13.21 o 
   0   4  11      392.35      382.51     12.53 o 
   1   4  11      225.29      210.88     11.84 o 
   2   4  11      534.12      506.85     14.04 o 
   3   4  11       29.67       28.54      8.43 o 
   4   4  11      188.96      213.23     22.62 o 
   5   4  11      282.28      231.22     21.79 o 
   6   4  11       37.81       34.31     12.90 o 
   7   4  11       10.83       10.17     11.31 o 
  -9   5  11       44.58       44.79      9.19 o 
  -8   5  11       74.54       60.42     10.17 o 
  -7   5  11       24.75       20.42      7.97 o 
  -6   5  11      334.88      339.24     26.34 o 
  -5   5  11      401.39      381.37     28.92 o 
  -4   5  11      267.14      283.60     24.75 o 
  -3   5  11      287.55      290.58     24.75 o 
  -2   5  11      108.35       96.33      6.30 o 
  -1   5  11      696.33      679.93     20.95 o 
   0   5  11      238.47      242.31     10.40 o 
   1   5  11      444.68      407.41     13.74 o 
   2   5  11       89.52       83.58      7.97 o 
   3   5  11      263.73      269.94     15.94 o 
   4   5  11      115.91      109.54     17.38 o 
   5   5  11       39.65       32.11     12.53 o 
   6   5  11      169.49      173.08     22.01 o 
   7   5  11        5.65        3.80     10.86 o 
  -9   6  11        7.99       -1.82      7.21 o 
  -8   6  11        7.37       15.41      7.89 o 
  -6   6  11       43.38       38.49     15.79 o 
  -5   6  11       25.02       32.72     24.90 o 
  -4   6  11      113.56      101.04     12.22 o 
  -3   6  11       51.65       25.66     12.45 o 
  -2   6  11       26.60       28.09      5.16 o 
  -1   6  11      185.44      198.73     11.31 o 
   0   6  11      955.88     1040.50     23.53 o 
   1   6  11       90.87       79.17      7.21 o 
   2   6  11        0.84       -4.93      4.93 o 
   3   6  11      250.13      216.27     16.02 o 
   4   6  11       30.25       26.64     11.99 o 
   5   6  11      116.19      137.47     20.34 o 
   6   6  11       78.38       85.25     17.54 o 
   7   6  11       42.58       56.63     15.94 o 
  -9   7  11       40.10       43.27      8.65 o 
  -8   7  11       17.75       -0.84      6.98 o 
  -7   7  11       50.41       57.01     19.81 o 
  -6   7  11      117.02      121.76     22.92 o 
  -5   7  11      203.60      228.41     17.23 o 
  -4   7  11      271.83      276.77     17.69 o 
  -3   7  11      132.43      134.66     19.36 o 
  -2   7  11      456.69      412.04     22.01 o 
  -1   7  11       80.43       96.56     12.53 o 
   0   7  11      385.21      340.00     15.71 o 
   1   7  11       70.64       89.35      7.67 o 
   2   7  11      366.12      338.48     12.83 o 
   3   7  11       34.18       11.69     10.55 o 
   4   7  11       60.38       55.95     14.65 o 
   5   7  11      233.05      230.16     26.57 o 
   6   7  11       32.83       35.45     13.28 o 
   7   7  11       37.04       37.80     14.88 o 
   8   7  11       12.63       22.47     13.74 o 
  -9   8  11       41.18       38.41      9.41 o 
  -8   8  11       17.33       -9.03     16.85 o 
  -7   8  11       11.00       15.26     16.09 o 
  -6   8  11       36.46       18.22     15.33 o 
  -5   8  11       59.36       56.48      9.94 o 
  -4   8  11       47.39       39.93      9.26 o 
  -3   8  11      118.54      113.56     12.45 o 
  -2   8  11        5.52        4.78      6.91 o 
  -1   8  11      533.87      535.55     19.51 o 
   0   8  11       44.46       52.68      8.35 o 
   1   8  11      580.68      556.57     17.08 o 
   2   8  11        1.19        0.61      5.54 o 
   3   8  11       15.07        7.44      5.47 o 
   4   8  11        1.77       -4.63     10.32 o 
   5   8  11      298.05      291.65     18.45 o 
   6   8  11       57.21       54.12     11.61 o 
   7   8  11       10.57       25.51     14.50 o 
   8   8  11       33.16       32.72     16.17 o 
  -9   9  11       16.63        7.44      7.74 o 
  -8   9  11        3.47       14.73     18.29 o 
  -7   9  11       20.80       16.40     17.38 o 
  -6   9  11       56.12       50.48     18.07 o 
  -5   9  11      175.42      193.27     25.89 o 
  -4   9  11        8.81       -2.88      6.76 o 
  -3   9  11      629.61      643.11     56.40 o 
  -2   9  11       39.02       42.51      8.20 o 
  -1   9  11     2004.37     1876.12     57.46 o 
   0   9  11      240.38      236.31     13.36 o 
   1   9  11     1499.15     1361.30     35.91 o 
   2   9  11       41.80       58.00      9.41 o 
   3   9  11      717.71      669.30     22.70 o 
   4   9  11       77.62       75.83     11.39 o 
   5   9  11       78.36      100.58     12.90 o 
   6   9  11      345.58      321.56     20.19 o 
   7   9  11       48.86       75.00     13.44 o 
   8   9  11       50.41       51.85     19.89 o 
  -9  10  11        4.88      -16.24     16.24 o 
  -8  10  11       12.60       15.18     19.43 o 
  -7  10  11      191.06      214.29     32.41 o 
  -6  10  11       73.74       55.57     19.28 o 
  -5  10  11       55.04       52.07     16.85 o 
  -4  10  11      143.36      159.64     15.41 o 
  -3  10  11       31.71       23.00     16.02 o 
  -2  10  11       55.03       56.86      9.11 o 
  -1  10  11       19.57       21.33      7.52 o 
   0  10  11      332.33      384.94     18.29 o 
   1  10  11        7.96        8.35      6.00 o 
   2  10  11        4.45        3.04      8.50 o 
   3  10  11      102.19       93.90     10.32 o 
   4  10  11      123.52      135.04     30.06 o 
   5  10  11      154.04      139.75     14.88 o 
   6  10  11      126.24      147.49     15.79 o 
   7  10  11      117.33      126.01     15.64 o 
   8  10  11       43.40       56.25     17.16 o 
  -8  11  11       15.01        6.98     17.84 o 
  -7  11  11        2.12      -14.20     14.20 o 
  -6  11  11      191.14      217.10     29.83 o 
  -5  11  11       34.43       43.65     16.78 o 
  -4  11  11      325.65      343.42     25.28 o 
  -3  11  11       26.85       27.18      8.27 o 
  -2  11  11     1036.73     1003.84     55.11 o 
  -1  11  11       94.39      101.49     10.93 o 
   0  11  11     2289.18     2196.16     53.74 o 
   1  11  11        7.36       11.69      7.52 o 
   2  11  11     1030.81      982.81     28.16 o 
   3  11  11       33.23       10.48     12.15 o 
   4  11  11      130.78      115.92     12.15 o 
   5  11  11       73.60       57.01     18.29 o 
   6  11  11       50.37       47.29     11.61 o 
   7  11  11       48.85       70.14     23.08 o 
   8  11  11        3.03       11.77     13.36 o 
  -8  12  11       61.77       31.96     20.65 o 
  -7  12  11       76.13       98.61     25.73 o 
  -6  12  11        2.55       -4.93     13.97 o 
  -5  12  11       64.28       53.59     18.52 o 
  -4  12  11       95.58       77.73     19.96 o 
  -3  12  11       23.47       27.10      8.73 o 
  -2  12  11       73.99       68.70     10.02 o 
  -1  12  11      187.06      199.11     13.97 o 
   0  12  11       61.24       72.57     17.23 o 
   1  12  11      160.90      176.80     12.90 o 
   2  12  11       12.55       18.60      6.38 o 
   3  12  11       46.34       57.69     10.17 o 
   4  12  11        1.73       15.11      8.58 o 
   5  12  11      111.67       94.43     12.60 o 
   6  12  11       75.96       80.39     24.97 o 
   7  12  11       17.56       13.13     13.97 o 
  -8  13  11       15.60       -8.20     18.60 o 
  -7  13  11       11.19        1.14     17.23 o 
  -6  13  11       42.63       26.57     17.46 o 
  -5  13  11       19.79       23.53     16.17 o 
  -4  13  11       67.57       50.18     17.46 o 
  -3  13  11      156.92      167.91     26.34 o 
  -2  13  11        3.97        3.34      6.76 o 
  -1  13  11      812.38      764.87     25.96 o 
   0  13  11       45.59       30.52      9.79 o 
   1  13  11      192.56      216.57     14.04 o 
   2  13  11       10.60       29.68     10.86 o 
   3  13  11       90.91       97.39     14.80 o 
   4  13  11       42.57       27.71      9.49 o 
   5  13  11       36.14       58.15     13.28 o 
   6  13  11       46.65       32.03     11.39 o 
   7  13  11       64.68       66.12     20.34 o 
  -7  14  11       49.70       44.86     22.17 o 
  -6  14  11       61.60        3.04     16.47 o 
  -5  14  11       32.52        2.20     13.59 o 
  -4  14  11       18.38        4.93     12.45 o 
  -3  14  11       56.72       59.06     18.37 o 
  -2  14  11       94.99       94.05     11.16 o 
  -1  14  11       13.24       10.86     14.73 o 
   0  14  11      282.42      259.54     18.14 o 
   1  14  11       11.94       -0.84      8.05 o 
   2  14  11        4.84       -1.97      9.72 o 
   3  14  11       60.59       39.32     25.73 o 
   4  14  11       79.39       75.99     14.42 o 
   5  14  11       50.15       36.44     17.69 o 
   6  14  11       96.64      105.59     24.22 o 
   7  14  11       32.53       30.74     14.73 o 
  -7  15  11       36.39       33.25     19.96 o 
  -6  15  11       52.45       56.71     23.46 o 
  -5  15  11       60.50       63.16     21.18 o 
  -4  15  11        0.84        9.87     15.03 o 
  -3  15  11       22.30       25.05     13.06 o 
  -2  15  11       53.14       67.86     10.63 o 
  -1  15  11       24.17       19.13      8.73 o 
   0  15  11      443.57      439.60     23.91 o 
   1  15  11       49.80       43.80     11.46 o 
   2  15  11       67.14       70.60     18.29 o 
   3  15  11       88.80       77.35     14.73 o 
   4  15  11       48.47       48.81     14.04 o 
   5  15  11        1.45       -4.18     11.84 o 
   6  15  11       22.89       14.04     14.20 o 
  -6  16  11        0.34      -10.78     15.11 o 
  -5  16  11       71.13       64.07     22.92 o 
  -4  16  11       54.83       50.56     19.96 o 
  -3  16  11       26.48       23.84     13.89 o 
  -2  16  11        6.22        5.54     11.23 o 
  -1  16  11      188.31      179.15     14.95 o 
   0  16  11       70.39       75.68     12.83 o 
   1  16  11       92.94      107.49     13.89 o 
   2  16  11        3.17        1.82     13.06 o 
   3  16  11       37.70       41.75     17.84 o 
   4  16  11       15.29       26.42     20.50 o 
   5  16  11       12.52       11.99     15.41 o 
   6  16  11       42.68       32.72     18.60 o 
  -5  17  11       35.11       13.51     17.76 o 
  -4  17  11       72.37       82.06     23.08 o 
  -3  17  11       67.37       96.63     17.76 o 
  -2  17  11       26.62       12.15     13.06 o 
  -1  17  11      412.92      423.50     23.46 o 
   0  17  11       26.63       29.98     10.78 o 
   1  17  11      116.65      123.20     14.42 o 
   2  17  11        1.84        7.36     13.97 o 
   3  17  11       39.48       52.15     20.42 o 
   4  17  11       68.71       46.61     18.83 o 
   5  17  11       69.49       61.56     20.19 o 
  -5  18  11        2.25      -16.02     16.02 o 
  -4  18  11       30.17       24.14     16.93 o 
  -3  18  11       11.37        3.49     29.53 o 
  -2  18  11       20.00        6.91     20.19 o 
  -1  18  11       37.37       27.71      9.26 o 
   0  18  11       36.82       22.32     11.46 o 
   1  18  11       34.98       42.28     12.60 o 
   2  18  11       15.52       29.61     16.70 o 
   3  18  11        5.08      -10.93     13.28 o 
   4  18  11       40.13       22.62     17.00 o 
  -4  19  11        4.95      -12.53     13.51 o 
  -3  19  11       16.86       16.85     15.11 o 
  -2  19  11       74.08       54.28     16.85 o 
  -1  19  11       96.25      117.43     25.43 o 
   0  19  11      137.60      142.26     17.38 o 
   1  19  11       11.79       14.65     11.01 o 
   2  19  11       27.03       16.40     15.03 o 
   3  19  11       32.06       32.95     17.76 o 
  -2  20  11       16.75       -0.30     14.27 o 
  -1  20  11       61.57       56.10     23.61 o 
   0  20  11       59.35       50.33     13.66 o 
   1  20  11       94.45      104.76     22.62 o 
   2  20  11        4.01       10.86     14.95 o 
  -2 -20  12        5.68       14.12     18.22 o 
  -1 -20  12       14.62       24.29     23.46 o 
   1 -20  12        6.90      -20.50     20.50 o 
  -3 -19  12        8.23        1.97     13.21 o 
  -2 -19  12       23.54       10.25     23.99 o 
  -1 -19  12       85.57      139.68     27.56 o 
   1 -19  12        3.07       22.62     22.70 o 
   2 -19  12       22.43        1.29     22.24 o 
   3 -19  12       31.14        0.38     22.70 o 
  -4 -18  12       11.71       23.53     18.29 o 
  -3 -18  12        9.32        1.90     12.53 o 
  -2 -18  12        1.42       -7.21     12.60 o 
  -1 -18  12       12.29       14.80     21.79 o 
   1 -18  12       63.28       74.62     24.44 o 
   2 -18  12        0.56        8.73     21.71 o 
   3 -18  12       25.35       22.01     21.03 o 
   4 -18  12        5.21       -2.73     17.61 o 
  -5 -17  12        3.22       -6.22     12.30 o 
  -4 -17  12        6.87       19.58     12.53 o 
  -3 -17  12        3.92      -13.66     13.66 o 
  -2 -17  12       16.28        8.35     18.75 o 
  -1 -17  12       72.19       78.49     15.33 o 
   1 -17  12       50.19       45.55     22.17 o 
   2 -17  12       39.66       44.48     22.55 o 
   3 -17  12       44.82       53.67     22.47 o 
   4 -17  12       19.63       17.08     17.76 o 
   5 -17  12       21.30        0.53     17.23 o 
  -6 -16  12       18.95       21.48     11.31 o 
  -5 -16  12       12.46       -8.58     11.77 o 
  -4 -16  12       11.09        4.71     23.91 o 
  -3 -16  12       18.36        9.87     12.68 o 
  -2 -16  12       42.47       32.34     13.66 o 
  -1 -16  12      167.59      134.21     23.46 o 
   0 -16  12       17.88       38.18     13.13 o 
   1 -16  12       32.22       65.74     21.94 o 
   2 -16  12       81.69       98.68     23.00 o 
   3 -16  12       58.13       85.93     22.32 o 
   4 -16  12       21.67       14.35     16.93 o 
   5 -16  12       75.30       89.88     20.88 o 
  -6 -15  12       16.55        3.42     20.88 o 
  -5 -15  12       11.97       11.23     12.30 o 
  -4 -15  12       46.66       32.26     17.76 o 
  -3 -15  12        1.08       -8.35     10.93 o 
  -2 -15  12       27.40       22.77     21.86 o 
  -1 -15  12      145.80      124.34     24.97 o 
   0 -15  12      252.27      256.50     16.32 o 
   1 -15  12       11.97       11.84     18.07 o 
   2 -15  12       16.85       11.84     17.99 o 
   3 -15  12       15.94        2.28     17.84 o 
   4 -15  12       48.45       55.87     18.52 o 
   5 -15  12        7.42        8.05     16.70 o 
  -7 -14  12       10.75        1.97      9.56 o 
  -6 -14  12       26.32       34.08     12.75 o 
  -5 -14  12       15.59        7.21     19.51 o 
  -4 -14  12       32.35       21.86     11.69 o 
  -3 -14  12       24.88       25.43     12.22 o 
  -2 -14  12       17.24       37.73     17.46 o 
  -1 -14  12      113.84       83.73     14.27 o 
   0 -14  12      358.51      316.47     17.54 o 
   1 -14  12      182.93      205.19     25.81 o 
   2 -14  12       26.84       17.46     18.07 o 
   3 -14  12       30.64       51.54     19.21 o 
   4 -14  12      114.15      115.76     20.12 o 
   5 -14  12        5.23        4.02     14.95 o 
  -7 -13  12       52.92       57.24     13.74 o 
  -6 -13  12       56.83       76.97     13.74 o 
  -5 -13  12        2.33        2.20      7.29 o 
  -4 -13  12       36.81       37.73     11.84 o 
  -3 -13  12       17.02       -1.90     10.63 o 
  -2 -13  12       46.31       56.71     13.66 o 
  -1 -13  12      378.06      348.05     21.48 o 
   0 -13  12       64.67       74.77     11.46 o 
   1 -13  12      373.08      422.37     34.92 o 
   2 -13  12       54.32       44.26     18.60 o 
   3 -13  12       32.83       20.42     17.31 o 
   4 -13  12       19.10       35.91     16.02 o 
   5 -13  12       23.52       29.30     14.80 o 
   6 -13  12      103.89      107.64     23.61 o 
   7 -13  12       63.99       95.72     24.37 o 
  -8 -12  12       18.30        4.25     10.32 o 
  -7 -12  12        7.34        5.47      9.94 o 
  -6 -12  12       48.82       30.90     10.93 o 
  -5 -12  12       85.37       77.81     10.17 o 
  -4 -12  12      352.94      344.56     17.38 o 
  -3 -12  12       12.24        1.29     10.55 o 
  -2 -12  12      527.78      450.22     25.05 o 
  -1 -12  12      375.72      366.95     22.32 o 
   0 -12  12      508.09      482.41     19.96 o 
   1 -12  12       84.01       83.96     12.53 o 
   2 -12  12      193.22      166.47     23.76 o 
   3 -12  12      214.66      221.35     24.90 o 
   4 -12  12       71.33       83.05     16.93 o 
   5 -12  12      213.81      221.89     17.16 o 
   6 -12  12       25.52       20.12     16.02 o 
   7 -12  12        8.34      -13.66     13.66 o 
  -8 -11  12        5.25       14.35     15.11 o 
  -7 -11  12      174.51      128.97     18.22 o 
  -6 -11  12       14.56        9.72      9.94 o 
  -5 -11  12       53.92       59.13      8.96 o 
  -4 -11  12       42.01       29.30      7.67 o 
  -3 -11  12       20.32        7.67      7.29 o 
  -2 -11  12       41.54       49.87     11.99 o 
  -1 -11  12       22.72       33.78      9.26 o 
   0 -11  12       84.01       84.26     10.32 o 
   1 -11  12       46.88       44.71      9.19 o
[truncated: 310,052 more chars]
